# Supplementary material for: Open-Shell Variant of the London Dispersion-Corrected Hartree–Fock Method (HFLD) for the Quantification and Analysis of Noncovalent Interaction Energies
Source: J Chem Theory Comput. 2022 Feb 15;18(4):2292–307. doi: 10.1021/acs.jctc.1c01295 (PMC9009084; doi:10.1021/acs.jctc.1c01295)
Supplement: Supplementary file 1 — ct1c01295_si_001.xlsx [file ct1c01295_si_001.xlsx]

## Sheet: TITLE
Open-Shell Variant of the London Dispersion-Corrected Hartree-Fock Method (HFLD)
for the Quantification and Analysis of Noncovalent Interaction Energies
Ahmet Altun,† Frank Neese,† and Giovanni Bistoni†,‡
† Max-Planck-Institut für Kohlenforschung, Kaiser-Wilhelm-Platz 1, D-45470 Mülheim an der Ruhr, Germany
‡ Department of Chemistry, Biology and Biotechnology, University of Perugia, 06123 Perugia, Italy
SHEET NAMES AND THEIR CONTENTS
1. ORCA INPUT FILES
INPUT
ORCA INPUT FILE SPECIFICATIONS FOR ALL METHODS AND BENCHMARK SETS
2. CARTESIAN COORDINATES (IN Å)
XYZ
CARTESIAN COORDINATES OF ALL STRUCTURES CONSIDERED IN THIS STUDY
3. DETAILS OF CBS EXTRAPOLATION
CBS
DETAILS OF CBS EXTRAPOLATION
4. INTERACTION ENERGIES AND THEIR ERROR STATISTICS
All energies are given in kcal/mol.
The following error statistics are given for each benchmark set.
ME : Mean Error
MAE: Mean Absolute Error
RMSE: Root Mean Square Error
IB8-CAN
CANONICAL CCSD(T) INTERACTION ENERGIES AND THEIR ERROR STATISTICS FOR THE IB8 SET
IB8-DLPNO
DLPNO-CCSD(T) INTERACTION AN LONDON DISPERSION ENERGIES AND THEIR ERROR STATISTICS FOR THE IB8 SET
IB8-HFLD
HFLD LONDON DISPERSION AND INTERACTION ENERGIES AND THEIR ERROR STATISTICS FOR THE IB8 SET
IB8-DFT-HFD
DFT AND HF-D INTERACTION ENERGIES, HF-D DISPERSION ENERGIES, AND THEIR ERROR STATISTICS FOR THE IB8 SET
IB8-MP2
INTERACTION ENERGIES AND THEIR ERROR STATISTICS WITH MP2 AND ITS VARIANTS FOR THE IB8 SET
TA13-CAN
CANONICAL CCSD(T) INTERACTION AND GEOMETRICAL PREPARATION ENERGIES AND THEIR ERROR STATISTICS FOR THE TA13 SET
TA13-DLPNO
DLPNO-CCSD(T) INTERACTION, LONDON DISPERSION, AND GEOMETRICAL PREPARATION ENERGIES AND THEIR ERROR STATISTICS FOR THE TA13 SET
TA13-HFLD
HFLD LONDON DISPERSION AND INTERACTION ENERGIES, AND THEIR ERROR STATISTICS FOR THE TA13 SET
TA13-DFT-HFD
DFT AND HF-D INTERACTION ENERGIES, HF-D DISPERSION ENERGIES, AND THEIR ERROR STATISTICS FOR THE TA13 SET
TA13-MP2
INTERACTION ENERGIES AND THEIR ERROR STATISTICS WITH MP2 AND ITS VARIANTS FOR THE TA13 SET
CARB10-CAN
CANONICAL CCSD(T) INTERACTION ENERGIES AND THEIR ERROR STATISTICS FOR THE CARB10 SET
CARB10-DLPNO
DLPNO-CCSD(T) INTERACTION AND LONDON DISPERSION ENERGIES AND THEIR ERROR STATISTICS FOR THE CARB10 SET
HFLD-HFLD
HFLD LONDON DISPERSION AND INTERACTION ENERGIES AND THEIR ERROR STATISTICS FOR THE CARB10 SET
CARB10-DFT-HFD
DFT AND HF-D INTERACTION ENERGIES, HF-D DISPERSION ENERGIES AND THEIR ERROR STATISTICS FOR THE CARB10 SET
CARB10-MP2
INTERACTION ENERGIES AND THEIR ERROR STATISTICS WITH MP2 AND ITS VARIANTS FOR THE CARB10 SET
TTF-TCNQ-DLPNO
DLPNO-CCSD(T) INTERACTION ENERGIES FOR THE TTF-TCNQ PAIR
TTF-TCNQ-HFLD
HFLD LONDON DISPERSION AND INTERACTION ENERGIES AND THEIR ERROR STATISTICS FOR THE TTF-TCNQ PAIR
TTF-TCNQ-DFT-HFD
DFT AND HF-D INTERACTION ENERGIES, HF-D DISPERSION ENERGIES AND THEIR ERROR STATISTICS FOR THE TTF-TCNQ PAIR
TTF-TCNQ-MP2
INTERACTION ENERGIES AND THEIR ERROR STATISTICS WITH MP2 AND ITS VARIANTS FOR THE TTF-TCNQ PAIR
HFLD-def2
HFLD/NormalPNO*/def2-TZVP(-f) INTERACTION ENERGIES AND ERROR STATISTICS FOR ALL BENCHMARK SETS
MAE-SUMMARY
MAE SUMMARY OF ALL BENCHMARK SETS
PNO-SIZE
SUMMARY FIGURES FOR THE DEPENDENCE OF DLPNO-CCSD(T) AND HFLD INTERACTION ENERGIES TO THE SIZE OF THE PNO SPACE AND OF THE BASIS SET
Figure S1: Compared with the canonical CCSD(T) references (CBS* for IB8 set and CBS(3/4) for TA13 and CARB10 sets), the accuracy of DLPNO-CCSD(T)/TightPNO and interaction energies for the (a) IB8, (b)TA13, and (b) CARB10 sets
with different TCutPNO = 10-X (X = 5–8) thresholds and basis set, including the results for CPS and CBS extrapolations.
Figure S2: For the (a) IB8, (b)TA13, and (b) CARB10 sets, compared with the canonical CCSD(T) references (CBS* for IB8 set and CBS(3/4) for TA13 and CARB10 sets), the accuracy of UHF/HFLD/NormalPNO* as well as
UHF/HFLD/TightPNO interaction energies with different TCutPNO = 10-X (X = 5–8) thresholds with different basis set, including the results for CPS and CBS extrapolations.
Figure S3: For the TTF-TCNQ set, compared with the DLPNO-CCSD(T)/CPS(6/7)/CBS(3/4) reference, the accuracy of UHF/HFLD/NormalPNO* as well as UHF/HFLD/TightPNO interaction energies with different TCutPNO = 10-X (X = 5–8)
thresholds with different basis set, including the results for CPS and CBS extrapolations.

## Sheet: INPUT
ORCA INPUT FILE SPECIFICATIONS FOR ALL METHODS AND BENCHMARK SETS
LIMITATIONS IN ROHF CALCULATIONS
ROHF calculations were not yet implemented
1) with the default integral package of ORCA, i.e., SHARK. Hence, the SHARK package must be turned off with NOSHARK keyword in ROHF calculations.
2) with any RI approach for the present type of calculations. Hence, RIJK and RIJCOSX must not be requested with ROHF.
BASIS SETS
Unless stated otherwise aug-cc-pVnZ basis sets were used.
! aug-cc-pVnZ						# n = D, T, Q, and 5
Additional basis set specifications for Br in the IB8 set:
%basis	newECP Br "SK-MCDHF-RSC" end					# n = D, T, and Q
	newGTO Br "cc-pwCVnZ-PP" end
	newAuxCGTO Br "cc-pwCVnZ-PP/C" end
	end
Additional basis set specifications for I in the IB8 set:
%basis	newECP I "SK-MCDHF-RSC" end					# n = D, T, and Q
	newGTO I "cc-pwCVnZ-PP" end
	newAuxCGTO I "cc-pwCVnZ-PP/C" end
	end
For the RIJK calculations on the TA13 and CARB10 sets, use autoaux with maximum angular momentum instead of standard /JK and /C bases, by including the following into the basis block.
%basis auxc "autoaux" auxjk "autoaux" autoauxlmax true end
CANONICAL CCSD(T)
! UHF CCSD(T) aug-cc-pVnZ verytightscf					# n = D, T, Q, and 5
%mdci UseQROs true end
See the "BASIS SETS" section for additional basis set specifications for Br and I in the IB8 set.
For canonical CCSD(T) calculations, do not use /JK and /C bases.
DLPNO-CCSD(T)/LED
For IB8 and TTF-TCNQ sets:
! UHF DLPNO-CCSD(T1) RIJK aug-cc-pVnZ aug-cc-pVnZ/C aug-cc-pVnZ/JK verytightscf TightPNO LED										# n = D, T, and Q (For the IB8 set,replace n with (n+1) in the /C basis)
%mdci TCutPNO 1e-X end										# X = 5, 6, 7, and 8
See the "BASIS SETS" section for additional basis set specifications for Br and I in the IB8 set.
For the RIJK calculations on the TA13 and CARB10 sets, use autoaux as described in the "BASIS SET" section.
HFLD
In standard HFLD calculations, /JK and /C auxiliary bases and other basis set specifications are as described in the "BASIS SETS" section.
For the HFLD/NormalPNO* calculations, remove TightPNO in the simple input line as well as TCutPNO in the mdci block.
UHF/HFLD and QRO/HFLD Calculations:
! UHF HFLD RIJK aug-cc-pVnZ verytightscf TightPNO							# n = D, T, Q, and 5
%mdci LocMet AHFB TCutPNO 1e-X end							# X = 5, 6, 7, and 8
ROHF/HFLD Calculations:
! ROHF HFLD aug-cc-pVnZ verytightscf TightPNO NOSHARK							# n = D, T, Q, and 5
%mdci LocMet AHFB TCutPNO 1e-X end							# X = 5, 6, 7, and 8
HFLD* Setting
! UHF HFLD RIJCOSX def2-TZVP(-f) def2/J def2-TZVP/C verytightscf
MP2 CALCULATIONS
For the benchmark set-specific basis settings, see the "BASIS SETS" section. Do not use RIJK.
! UHF aug-cc-pVnZ aug-cc-pVnZ/C aug-cc-pVnZ/JK verytightscf							# n = T and Q
Specify the MP2 level in the above simple input line or add one of the following in a new line:
! RI-MP2
! SCS-RI-MP2
! OO-RI-MP2
! OO-SCS-RI-MP2
For the calculations with ROHF, replace UHF with
! ROHF NOSHARK
HF-D CALCULATIONS
For the benchmark set-specific basis settings, see the "BASIS SETS" section.
! UHF RIJK aug-cc-pV5Z aug-cc-pV5Z/C aug-cc-pV5Z/JK verytightscf
Specify the dispersion correction level in the above simple input line or add one of the following in a new line:
! D3BJ
! D4
! NL
For the composite HF-3c:
! HF-3c verytightscf
DFT CALCULATIONS
For the benchmark set-specific basis settings, see the canonical CCSD(T) section.
! DFT D aug-cc-pV5Z verytightscf NORI				# Replace DFT with the functional of your choice.
				# Replace D with one of the D3BJ, D3ZERO, D4, and NL corrections.
				# For wB97M-V and wB97M-D3BJ, do not provide any additional D term.
For the composite r2SCAN-3c:
! r2SCAN-3c verytightscf

## Sheet: XYZ
IB8 SET						TA13 SET						CARB10 SET								IB8 SET						TTF-TCNQ							Triplet DAC in Water Box
Coordinates (in Å): Optimized structures in this study						Coordinates (in Å) taken from Tentscher, P.R.; Arey, J.S. JCTC, 2013, 9, 1568.						Coordinates (in Å) taken from Altun, A.; Saitow, M.; Neese, F.; Bistoni, G. JCTC, 2019, 15, 1616.								Coordinates (in Å): Optimized structures in this study						Coordinates (in Å) taken from Steinmann, S. N.; Piemontesi, C.;							Coordinates (in Å): Optimized structures in this study
																										Delachat, A.; Corminboeuf, C. JCTC, 2012, 8, 1629. Geometry
H2O---2H5C6F+						1: 2F---OH2						OH2---1CH2								H2O---2H5C6F+						obtained for the singlet and neutral structure with TTF and TCNQ
1 2						0 2						0 1								1 2						separated by 3.2 Å at the B97-dDsC/def2-TZVP level.							Triplet
C(1)	-1.05279	-0.980374	-4.61519e-07			O(1)	0	0	2.1183			C(1)	0.175676	0.136527	0.188366					C(1)	-1.05279	-0.980374	-4.61519e-07										C(1)	-1.08752	-0.397858	-1.31256
C(1)	-1.42071	0.396742	-4.22133e-07			H(1)	0.962557	0	2.05199			H(1)	1.08439	-0.0305577	-0.422139					C(1)	-1.42071	0.396742	-4.22133e-07										C(1)	-0.854846	-1.08485	-0.0304905
C(1)	-0.452724	1.35791	-4.7213e-08			H(1)	-0.246492	0.930461	2.05199			H(1)	-0.123147	1.16735	-0.0848054					C(1)	-0.452724	1.35791	-4.7213e-08			S(1)	1.63624	1.50621	3.39854				C(1)	-0.931846	-0.748152	1.39999
C(1)	0.89859	0.92768	3.10909e-07			F(2)	0	0	0			O(2)	-1.44752	-1.32973	2.39759					C(1)	0.89859	0.92768	3.10909e-07			C(1)	0.67384	0.02015	3.39163				C(1)	-0.352743	0.971368	-1.33663
C(1)	1.29319	-0.440151	2.80242e-07									H(2)	-0.919271	-0.957722	1.67372					C(1)	1.29319	-0.440151	2.80242e-07			S(1)	1.63638	-1.46533	3.42865				C(1)	-0.578806	1.6764	-2.67496
C(1)	0.309344	-1.38517	-1.18006e-07			In PES scan, z coordinate of F was increased/decreased by 0.2 successively.						H(2)	-1.24383	-2.26856	2.38673					C(1)	0.309344	-1.38517	-1.18006e-07			C(1)	3.1748	-0.64861	3.30566				C(1)	-2.08114	1.90778	-2.8664
F(1)	1.83348	1.83039	6.85609e-07																	F(1)	1.83348	1.83039	6.85609e-07			C(1)	3.17463	0.68726	3.29127				C(1)	-2.80087	0.556286	-2.92737
H(1)	-1.85235	-1.71154	-7.78505e-07			2: 2Cl---OH2						OH2---3CH2								H(1)	-1.85235	-1.71154	-7.78505e-07			C(1)	-0.67417	0.02016	3.39158				C(1)	-2.59968	-0.177109	-1.59644
H(1)	-2.47471	0.639535	-6.62551e-07			0 2						0 3								H(1)	-2.47471	0.639535	-6.62551e-07			S(1)	-1.63671	1.50605	3.3988				C(1)	-0.537095	-1.25245	-2.47617
H(1)	-0.667206	2.41829	2.3636e-10			O(1)	0	0	2.60402			C(1)	0.437423	0.366802	0.253457					H(1)	-0.667206	2.41829	2.3636e-10			C(1)	-3.17501	0.6871	3.29236				C(1)	-0.737365	-0.54077	-3.82128
H(1)	2.34813	-0.680352	5.56707e-07			H(1)	0.956055	0	2.70312			H(1)	0.82275	-0.304239	-0.498883					H(1)	2.34813	-0.680352	5.56707e-07			C(1)	-3.17484	-0.64887	3.30483				C(1)	-0.0108561	0.80987	-3.8045
H(1)	0.555163	-2.43835	-1.72779e-07			H(1)	-0.254184	0.921647	2.70312			H(1)	-0.1305	1.28387	0.230061					H(1)	0.555163	-2.43835	-1.72779e-07			S(1)	-1.63658	-1.46542	3.42843				C(1)	-2.2336	-0.298368	-4.06662
O(2)	-4.10824	-1.1876	1.66598e-07			Cl(2)	0	0	0			O(2)	-1.53973	-1.71088	1.93859					O(2)	-4.10824	-1.1876	1.66598e-07			H(1)	-4.06088	1.30378	3.2171				C(1)	-1.12785	-2.02671	2.25265
H(2)	-4.67408	-1.346	-0.765119									H(2)	-0.985496	-1.09926	1.4414					H(2)	-4.67408	-1.346	-0.765119			H(1)	-4.06062	-1.26702	3.24151				C(1)	-1.27968	-1.66874	3.73523
H(2)	-4.67408	-1.346	0.765119			3: 2Br---OH2						H(2)	-1.07815	-1.81899	2.77484					H(2)	-4.67408	-1.346	0.765119			H(1)	4.06036	1.30409	3.21558				C(1)	-2.48264	-0.737744	3.91739
						0 2																				H(1)	4.06062	-1.26675	3.24285				C(1)	-2.26729	0.548288	3.11734
2H5C6F+---OH2						O(1)	0	0	2.70492			He---1CH2								2H5C6F+---OH2						C(2)	1.41323	-0.01392	0.1				C(1)	-2.14709	0.187415	1.64022
1 2						H(1)	0.951457	0	2.84056			0 1								1 2						C(2)	0.67512	1.22228	0.07534				C(1)	0.352033	-0.034944	1.91511
C(1)	-1.36866	-0.511662	4.81772e-08			H(1)	-0.26492	0.913831	2.84056			C(1)	0.0492634	0.0631835	-0.394959					C(1)	-1.36866	-0.511662	4.81772e-08			C(2)	-0.67494	1.22233	0.07514				C(1)	0.205514	0.318128	3.40241
C(1)	-1.37281	0.908601	1.43108e-08			Br(2)	0	0	0			H(1)	1.03908	-0.0651531	0.0932851					C(1)	-1.37281	0.908601	1.43108e-08			C(2)	-1.41308	-0.01392	0.1				C(1)	-0.993381	1.25675	3.57837
C(1)	-0.18976	1.58902	-8.65154e-08									H(1)	-0.325671	0.989343	0.0910681					C(1)	-0.18976	1.58902	-8.65154e-08			C(2)	-0.67494	-1.25041	0.10016				C(1)	-0.00952917	-0.963751	4.21686
C(1)	1.0126	0.82922	-7.89974e-08			4: H2O---2NH3+						He(2)	-0.734475	-0.946085	1.81967					C(1)	1.0126	0.82922	-7.89974e-08			C(2)	0.67512	-1.25039	0.1				H(1)	0.712865	0.798338	-1.16392
C(1)	1.03876	-0.592889	-5.93881e-08			1 2														C(1)	1.03876	-0.592889	-5.93881e-08			H(2)	1.22483	2.15527	0.06707				H(1)	-0.719004	1.60308	-0.527206
C(1)	-0.156476	-1.25167	-2.33046e-08			O(1)	2.28576	0	0.597944			He---3CH2								C(1)	-0.156476	-1.25167	-2.33046e-08			H(2)	-1.22458	2.15535	0.0664				H(1)	-0.0689869	2.63983	-2.66746
F(1)	2.13869	1.46293	-4.40386e-08			H(1)	2.85526	0.764727	0.734251			0 3								F(1)	2.13869	1.46293	-4.40386e-08			C(2)	-2.79478	-0.01365	0.12896				H(1)	-2.25957	2.48785	-3.76973
H(1)	-2.31221	-1.04291	1.30403e-07			H(1)	2.85526	-0.764727	0.734251			C(1)	0.37206	0.480427	-0.647203					H(1)	-2.31221	-1.04291	1.30403e-07			H(2)	-1.22463	-2.18338	0.1106				H(1)	-2.46678	2.50162	-2.0358
H(1)	-2.3151	1.43935	6.955e-08			H(2)	0	0	0			H(1)	1.37713	0.159665	-0.420816					H(1)	-2.3151	1.43935	6.955e-08			H(2)	1.22477	-2.1834	0.11006				H(1)	-3.87268	0.713983	-3.08043
H(1)	-0.126082	2.66895	-9.17137e-08			N(2)	0	0	1.01425			H(1)	-0.192752	1.37191	-0.422382					H(1)	-0.126082	2.66895	-9.17137e-08			C(2)	2.79494	-0.01362	0.1289				H(1)	-3.08077	-1.15661	-1.63067
H(1)	1.99528	-1.09824	-5.73752e-08			H(2)	0.00731635	0.877357	1.52317			He(2)	-1.26067	-1.63923	2.30883					H(1)	1.99528	-1.09824	-5.73752e-08			C(2)	3.54142	1.19639	0.14605				H(1)	-3.06028	0.395311	-0.796452
H(1)	-0.191255	-2.33259	8.99483e-09			H(2)	0.00731635	-0.877357	1.52317											H(1)	-0.191255	-2.33259	8.99483e-09			C(2)	3.54132	-1.22309	0.16996				H(1)	-1.04329	-2.22085	-2.47496
O(2)	4.57035	2.75612	4.29103e-08									Ne---1CH2								O(2)	4.57035	2.75612	4.29103e-08			N(2)	4.13981	-2.21176	0.21485				H(1)	0.522487	-1.42946	-2.28401
H(2)	5.45319	2.368	9.00554e-08			5: HF---2CO+						0 1								H(2)	5.45319	2.368	9.00554e-08			N(2)	4.13987	2.18576	0.17185				H(1)	-0.344	-1.16638	-4.62957
H(2)	4.72049	3.70877	3.69308e-08			1 2						C(1)	0.0742616	0.0954833	-0.442554					H(2)	4.72049	3.70877	3.69308e-08			C(2)	-3.54112	1.19644	0.14569				H(1)	-0.129283	1.30958	-4.76671
						H(1)	1.20053	0	-2.02733			H(1)	1.0652	-0.0307162	0.043725											C(2)	-3.54121	-1.22311	0.1704				H(1)	1.0657	0.668665	-3.64636
H2O---2H5C6Cl+						F(1)	1.4245	0	-1.10617			H(1)	-0.298745	1.02344	0.0412458					H2O---2H5C6Cl+						N(2)	-4.13964	-2.21177	0.21607				H(1)	-2.76515	-1.24983	-4.11113
1 2						C(2)	0	0	0			Ne(2)	-0.812524	-1.04692	1.96665					1 2						N(2)	-4.13959	2.18582	0.1707				H(1)	-2.37601	0.194559	-5.03182
C(1)	-1.07232	-0.997747	6.17563e-06			O(2)	0	0	1.12058											C(1)	-1.07232	-0.997747	6.17563e-06										H(1)	-0.268947	-2.68834	2.11501
C(1)	-1.431	0.374306	3.1633e-06									Ne---3CH2								C(1)	-1.431	0.374306	3.1633e-06										H(1)	-2.00475	-2.56773	1.90324
C(1)	-0.457372	1.33249	-1.49057e-06			6: 2H2B---HF						0 3								C(1)	-0.457372	1.33249	-1.49057e-06										H(1)	-1.44412	-2.58541	4.3096
C(1)	0.904611	0.91859	-3.24815e-06			0 2						C(1)	0.259034	0.334678	-0.459332					C(1)	0.904611	0.91859	-3.24815e-06										H(1)	-2.63553	-0.505848	4.97668
C(1)	1.27278	-0.460341	-4.25538e-07			H(1)	0	0	2.22063			H(1)	1.2639	0.0136482	-0.232868					C(1)	1.27278	-0.460341	-4.25538e-07										H(1)	-3.37768	-1.22482	3.51582
C(1)	0.283682	-1.40287	4.22754e-06			F(1)	0	0	3.15103			H(1)	-0.304374	1.22781	-0.237264					C(1)	0.283682	-1.40287	4.22754e-06										H(1)	-3.12357	1.21024	3.23825
Cl(1)	2.11501	2.08187	-8.9609e-06			B(2)	0	0	0			Ne(2)	-1.19036	-1.53485	2.53853					Cl(1)	2.11501	2.08187	-8.9609e-06										H(1)	-2.03781	1.09796	1.05193
H(1)	-1.87295	-1.72735	1.00301e-05			H(2)	1.07535	0	-0.481787											H(1)	-1.87295	-1.72735	1.00301e-05										H(1)	-3.0518	-0.3175	1.30244
H(1)	-2.48248	0.627445	4.28475e-06			H(2)	-1.07535	0	-0.481787			Ar---1CH2								H(1)	-2.48248	0.627445	4.28475e-06										H(1)	0.528483	0.872492	1.33565
H(1)	-0.688567	2.3887	-3.8899e-06									0 1								H(1)	-0.688567	2.3887	-3.8899e-06										H(1)	1.20943	-0.695051	1.75751
H(1)	2.32086	-0.726037	-1.98552e-06			7: OH2---2CH3						C(1)	0.0758331	0.0974444	-0.442453					H(1)	2.32086	-0.726037	-1.98552e-06										H(1)	1.1081	0.822914	3.75161
H(1)	0.530404	-2.45589	6.55218e-06			0 2						H(1)	1.0792	-0.0124251	0.0214219					H(1)	0.530404	-2.45589	6.55218e-06										H(1)	-0.841924	2.1609	2.98492
O(2)	-4.14337	-1.1943	-2.64094e-06			H(1)	0	0	0			H(1)	-0.284635	1.04131	0.0192654					O(2)	-4.14337	-1.1943	-2.64094e-06										H(1)	-1.08823	1.56767	4.61847
H(2)	-4.70913	-1.35194	-0.765151			O(1)	0	0	0.959082			Ar(2)	-0.842203	-1.08504	2.01083					H(2)	-4.70913	-1.35194	-0.765151										H(1)	-0.0743088	-0.726415	5.28185
H(2)	-4.70914	-1.35193	0.765139			H(1)	0.931226	0	1.19734											H(2)	-4.70914	-1.35193	0.765139										H(1)	0.839824	-1.6361	4.07481
						C(2)	3.1399	0	1.93214			Ar---3CH2																					O(2)	3.73976	1.16251	-0.0270352
2H5C6Cl+---OH2						H(2)	2.6957	0	2.91376			0 3								2H5C6Cl+---OH2													H(2)	3.57972	1.01865	0.933213
1 2						H(2)	3.4188	-0.93269	1.47091			C(1)	0.266919	0.344515	-0.473175					1 2													H(2)	3.4988	0.286014	-0.400753
C(1)	-1.45862	-0.553906	2.79315e-08			H(2)	3.4188	0.93269	1.47091			H(1)	1.27236	0.0241846	-0.247602					C(1)	-1.45862	-0.553906	2.79315e-08										O(2)	-4.11291	-2.93792	0.412729
C(1)	-1.44808	0.859217	8.17764e-09									H(1)	-0.297059	1.23703	-0.25008					C(1)	-1.44808	0.859217	8.17764e-09										H(2)	-3.32998	-3.35794	-0.0128671
C(1)	-0.256592	1.52996	-5.2789e-08			8: 2H2N---HF						Ar(2)	-1.21402	-1.56444	2.57992					C(1)	-0.256592	1.52996	-5.2789e-08										H(2)	-4.33586	-2.22569	-0.209845
C(1)	0.956573	0.780102	-2.8078e-08			0 2														C(1)	0.956573	0.780102	-2.8078e-08										O(2)	2.69166	2.68945	-1.99882
C(1)	0.94533	-0.64605	-2.10296e-08			H(1)	-6.68e-08	0	1.75038			Kr---1CH2								C(1)	0.94533	-0.64605	-2.10296e-08										H(2)	3.07708	2.13516	-2.70034
C(1)	-0.256857	-1.29743	-2.15961e-08			F(1)	0	0	2.68991			0 1								C(1)	-0.256857	-1.29743	-2.15961e-08										H(2)	3.05024	2.21981	-1.21337
Cl(1)	2.421	1.589	-1.17047e-08			N(2)	0	0	0			C(1)	0.0584554	0.0749462	-0.404691					Cl(1)	2.421	1.589	-1.17047e-08										O(2)	0.890164	3.97143	-0.340899
H(1)	-2.40639	-1.07742	5.96999e-08			H(2)	0.813637	0	-0.614728			H(1)	1.07805	-0.0134939	0.0277042					H(1)	-2.40639	-1.07742	5.96999e-08										H(2)	1.45198	3.44631	-0.945208
H(1)	-2.38314	1.4026	3.63059e-08			H(2)	-0.813637	0	-0.614728			H(1)	-0.285263	1.03991	0.0254706					H(1)	-2.38314	1.4026	3.63059e-08										H(2)	1.16243	3.61214	0.52762
H(1)	-0.207283	2.61009	-4.36734e-08									Kr(2)	-0.823054	-1.06007	1.96058					H(1)	-0.207283	2.61009	-4.36734e-08										O(2)	-0.93612	5.30154	-1.84919
H(1)	1.88585	-1.17945	-1.67276e-08			9: 2HO---HF														H(1)	1.88585	-1.17945	-1.67276e-08										H(2)	-0.417625	5.27979	-2.66841
H(1)	-0.294804	-2.37824	-3.78605e-09			0 2						Kr---3CH2								H(1)	-0.294804	-2.37824	-3.78605e-09										H(2)	-0.402113	4.70438	-1.28756
O(2)	4.79266	2.89928	1.74949e-08			H(1)	0	0	0			0 3								O(2)	4.79266	2.89928	1.74949e-08										O(2)	1.07414	-3.46247	-0.409754
H(2)	5.67481	2.5099	3.83639e-08			F(1)	0	0	0.931309			C(1)	0.273919	0.353135	-0.48216					H(2)	5.67481	2.5099	3.83639e-08										H(2)	0.796404	-3.61809	-1.32615
H(2)	4.93253	3.85335	1.14107e-08			O(2)	0.160815	0	-1.80554			H(1)	1.27899	0.0302137	-0.258861					H(2)	4.93253	3.85335	1.14107e-08										H(2)	0.345322	-2.90505	-0.0945435
						H(2)	1.10001	0	-2.06737			H(1)	-0.293706	1.24307	-0.259153																		O(2)	3.62104	1.10337	2.67742
H2O---2H5C6Br+												Kr(2)	-1.23101	-1.58513	2.60924					H2O---2H5C6Br+													H(2)	3.39843	0.347028	3.26031
1 2						10: 2NH3+---OH2														1 2													H(2)	4.31901	1.53111	3.22311
C(1)	-1.07857	-1.00606	9.98338e-07			1 2						OH2								C(1)	-1.07857	-1.00606	9.98338e-07										O(2)	1.00368	-4.22879	-3.11395
C(1)	-1.43516	0.363623	6.12717e-08			O(1)	0	0	0			0 1								C(1)	-1.43516	0.363623	6.12717e-08										H(2)	1.48383	-3.4471	-3.46704
C(1)	-0.45929	1.32278	-5.82973e-07			H(1)	0	0	0.961416			O	-1.53337	-1.38222	2.36506					C(1)	-0.45929	1.32278	-5.82973e-07										H(2)	1.77555	-4.78678	-2.85184
C(1)	0.899409	0.907983	-3.0765e-07			H(1)	0.9209	0	-0.27616			H	-0.980385	-0.975519	1.69193					C(1)	0.899409	0.907983	-3.0765e-07										O(2)	2.02942	3.30541	2.06128
C(1)	1.26678	-0.467594	6.09867e-07			H(2)	-1.23826	0	-0.92141			H	-1.17416	-2.26878	2.46124					C(1)	1.26678	-0.467594	6.09867e-07										H(2)	2.51636	2.49918	2.33215
C(1)	0.275065	-1.41072	1.26617e-06			N(2)	-2.09544	0	-1.55925											C(1)	0.275065	-1.41072	1.26617e-06										H(2)	2.75408	3.95705	1.96399
Br(1)	2.22773	2.18354	-1.14916e-06			H(2)	-2.52172	-0.868281	-1.87645			1CH2								Br(1)	2.22773	2.18354	-1.14916e-06										O(2)	3.35481	-0.823616	4.63213
H(1)	-1.8789	-1.7357	1.56212e-06			H(2)	-2.52172	0.868281	-1.87645			0 1								H(1)	-1.8789	-1.7357	1.56212e-06										H(2)	3.44828	-0.115753	5.30637
H(1)	-2.48591	0.619698	-1.34491e-07									C	0.194436	0.161229	0.176465					H(1)	-2.48591	0.619698	-1.34491e-07										H(2)	2.78836	-1.445	5.13856
H(1)	-0.696567	2.37742	-1.27089e-06			11: 2Li---OH2						H	1.07881	-0.0276078	-0.468547					H(1)	-0.696567	2.37742	-1.27089e-06										O(2)	-5.70307	-1.04198	-0.883667
H(1)	2.31264	-0.740959	7.8207e-07			0 2						H	-0.0590304	1.2102	-0.0866791					H(1)	2.31264	-0.740959	7.8207e-07										H(2)	-6.21201	-1.88054	-0.872155
H(1)	0.522794	-2.46354	1.9887e-06			O(1)	0	0	1.88778											H(1)	0.522794	-2.46354	1.9887e-06										H(2)	-5.86836	-0.756807	-1.80487
O(2)	-4.15923	-1.19352	-1.06392e-06			H(1)	0.841276	0	2.36349			3CH2								O(2)	-4.15923	-1.19352	-1.06392e-06										O(2)	-4.21865	3.50258	3.88913
H(2)	-4.72489	-1.35098	-0.765159			H(1)	-0.574133	0.614911	2.36349			0 3								H(2)	-4.72489	-1.35098	-0.765159										H(2)	-3.54188	3.72348	3.21307
H(2)	-4.72489	-1.35098	0.765156			Li(2)	0	0	0			C	0.454622	0.378984	0.230104					H(2)	-4.72489	-1.35098	0.765156										H(2)	-4.97805	4.00808	3.52378
												H	0.854428	-0.262218	-0.540121																		O(2)	-5.2619	-3.34794	2.77682
2H5C6Br+---OH2						In PES scan, z coordinate of Li was increased/decreased by 0.2 successively.						H	-0.118401	1.2931	0.213843					2H5C6Br+---OH2													H(2)	-6.1255	-3.61401	2.39137
1 2																				1 2													H(2)	-4.76412	-3.18878	1.93395
C(1)	-1.50232	-0.577447	4.22926e-08			12: 2Al---OH2														C(1)	-1.50232	-0.577447	4.22926e-08										O(2)	-3.97701	5.3911	-4.54165
C(1)	-1.49064	0.832828	3.5677e-09			0 2														C(1)	-1.49064	0.832828	3.5677e-09										H(2)	-4.04231	5.34015	-3.56477
C(1)	-0.296533	1.50435	-8.94072e-09			O(1)	0	0	2.21629											C(1)	-0.296533	1.50435	-8.94072e-09										H(2)	-4.20621	4.4625	-4.76171
C(1)	0.913024	0.756207	-8.57489e-09			H(1)	0.801012	0	2.74704											C(1)	0.913024	0.756207	-8.57489e-09										O(2)	2.33559	-2.01857	-4.04512
C(1)	0.901851	-0.665974	-9.54046e-09			H(1)	-0.708768	0.373185	2.74704											C(1)	0.901851	-0.665974	-9.54046e-09										H(2)	1.65833	-1.37406	-4.29128
C(1)	-0.302573	-1.31882	3.08528e-09			Al(2)	0	0	0											C(1)	-0.302573	-1.31882	3.08528e-09										H(2)	2.80224	-2.11234	-4.90328
Br(1)	2.52393	1.64569	-1.95617e-09																	Br(1)	2.52393	1.64569	-1.95617e-09										O(2)	4.63235	-2.85815	3.29498
H(1)	-2.45008	-1.10077	2.34053e-08			13: 2Be+---OH2														H(1)	-2.45008	-1.10077	2.34053e-08										H(2)	4.18219	-2.0691	3.67207
H(1)	-2.4246	1.37813	-1.39262e-08			1 2														H(1)	-2.4246	1.37813	-1.39262e-08										H(2)	3.87066	-3.47756	3.22185
H(1)	-0.254865	2.58464	-2.15556e-08			O(1)	0	0	0											H(1)	-0.254865	2.58464	-2.15556e-08										O(2)	-4.70026	4.56594	-2.00023
H(1)	1.83827	-1.20624	-2.22881e-08			H(1)	0.794276	0	-0.561647											H(1)	1.83827	-1.20624	-2.22881e-08										H(2)	-4.46189	3.86091	-1.35582
H(1)	-0.338619	-2.39972	-1.26509e-08			H(1)	-0.794276	0	-0.561647											H(1)	-0.338619	-2.39972	-1.26509e-08										H(2)	-5.57064	4.24887	-2.32638
O(2)	4.92046	2.96859	7.86785e-09			Be(2)	0	0	1.5675											O(2)	4.92046	2.96859	7.86785e-09										O(2)	-1.92273	-4.2854	-0.480718
H(2)	5.80152	2.57642	9.19741e-09																	H(2)	5.80152	2.57642	9.19741e-09										H(2)	-1.61768	-4.96803	-1.10349
H(2)	5.05819	3.9231	1.00168e-08			2BeH2														H(2)	5.05819	3.9231	1.00168e-08										H(2)	-1.62932	-4.67501	0.37328
						0 2																											O(2)	2.68192	-4.79139	3.12317
H2O---2H5C6I+						B	0	0	0											H2O---2H5C6I+													H(2)	3.07457	-5.5529	3.59999
1 2						H	0	0	1.18112											1 2													H(2)	1.75651	-4.82406	3.45141
C(1)	-1.6509	0.0164268	-0.00329496			H	0.923248	0	-0.736647											C(1)	-1.6509	0.0164268	-0.00329496										O(2)	0.185531	-5.00964	4.28267
C(1)	-1.32178	1.38562	-0.00348897																	C(1)	-1.32178	1.38562	-0.00348897										H(2)	-0.117169	-4.31351	4.88648
C(1)	-0.00522808	1.77284	-0.0234036			2CH3														C(1)	-0.00522808	1.77284	-0.0234036										H(2)	-0.0779915	-5.81016	4.78323
C(1)	1.00023	0.770704	-0.0435059			0 2														C(1)	1.00023	0.770704	-0.0435059										O(2)	5.51507	5.1792	-0.671845
C(1)	0.67512	-0.609205	-0.0435213			C	0	0	0											C(1)	0.67512	-0.609205	-0.0435213										H(2)	5.94753	4.82127	0.132848
C(1)	-0.647481	-0.973909	-0.0234225			H	0	0	1.07623											C(1)	-0.647481	-0.973909	-0.0234225										H(2)	6.14903	5.91757	-0.849535
I(1)	2.96456	1.33564	-0.07309			H	0.932041	0	-0.538114											I(1)	2.96456	1.33564	-0.07309										O(2)	5.60224	-4.12663	0.931313
H(1)	-2.68353	-0.30844	0.0122966			H	-0.932041	0	-0.538114											H(1)	-2.68353	-0.30844	0.0122966										H(2)	4.79984	-4.6299	0.666904
H(1)	-2.10631	2.13011	0.0120476																	H(1)	-2.10631	2.13011	0.0120476										H(2)	5.35372	-3.85552	1.83318
H(1)	0.271008	2.81785	-0.0239322			2CO+														H(1)	0.271008	2.81785	-0.0239322										O(2)	4.32161	0.776198	-3.25258
H(1)	1.46092	-1.35132	-0.0591302			1 2														H(1)	1.46092	-1.35132	-0.0591302										H(2)	5.07201	0.22759	-3.57937
H(1)	-0.948399	-2.0127	-0.0225297			C	0	0	0											H(1)	-0.948399	-2.0127	-0.0225297										H(2)	3.93622	0.141706	-2.60796
O(2)	-3.35468	-2.58093	0.0148122			O	0	0	1.11806											O(2)	-3.35468	-2.58093	0.0148122										O(2)	3.59842	4.08068	5.51217
H(2)	-3.78789	-2.98737	-0.744855																	H(2)	-3.78789	-2.98737	-0.744855										H(2)	3.7715	3.86378	6.45368
H(2)	-3.76278	-2.99301	0.785266			2NH2														H(2)	-3.76278	-2.99301	0.785266										H(2)	2.61711	4.14244	5.52332
						0 2																											O(2)	-5.13228	6.05985	0.262209
2H5C6I+---OH2						N	0	0	1.02335											2H5C6I+---OH2													H(2)	-5.06002	5.59067	-0.595641
1 2						H	0	0	0											1 2													H(2)	-4.1946	6.31592	0.370079
C(1)	-1.56203	-0.609415	-4.10568e-08			H	0.996231	0	1.25736											C(1)	-1.56203	-0.609415	-4.10568e-08										O(2)	3.30993	-1.08001	-1.57838
C(1)	-1.54766	0.795933	6.1032e-10																	C(1)	-1.54766	0.795933	6.1032e-10										H(2)	2.84312	-1.59303	-2.26638
C(1)	-0.349326	1.46848	1.03779e-08			2NH3+														C(1)	-0.349326	1.46848	1.03779e-08										H(2)	4.08084	-1.6674	-1.40742
C(1)	0.858741	0.726096	7.56901e-09			1 2														C(1)	0.858741	0.726096	7.56901e-09										O(2)	1.45667	4.74263	-3.39763
C(1)	0.842464	-0.691745	1.02242e-08			N	0	0	0											C(1)	0.842464	-0.691745	1.02242e-08										H(2)	2.11884	5.42686	-3.17253
C(1)	-0.365552	-1.34675	-4.6243e-10			H	0	0	1.0203											C(1)	-0.365552	-1.34675	-4.6243e-10										H(2)	1.86085	3.97382	-2.94861
I(1)	2.6522	1.71558	1.07846e-09			H	0.883604	0	-0.510149											I(1)	2.6522	1.71558	1.07846e-09										O(2)	-4.19619	2.89425	0.0849314
H(1)	-2.50983	-1.13231	-3.15532e-08			H	-0.883604	0	-0.510149											H(1)	-2.50983	-1.13231	-3.15532e-08										H(2)	-3.60489	3.20981	0.792471
H(1)	-2.47966	1.34474	1.44041e-08																	H(1)	-2.47966	1.34474	1.44041e-08										H(2)	-4.66903	2.15517	0.52045
H(1)	-0.319458	2.54921	1.98456e-08			2OH														H(1)	-0.319458	2.54921	1.98456e-08										O(2)	-4.55291	2.89122	-5.47487
H(1)	1.77258	-1.24288	2.12637e-08			0 2														H(1)	1.77258	-1.24288	2.12637e-08										H(2)	-4.97841	2.05027	-5.25363
H(1)	-0.398358	-2.42782	1.43755e-08			O	0	0	0											H(1)	-0.398358	-2.42782	1.43755e-08										H(2)	-3.61817	2.62583	-5.64124
O(2)	5.09589	3.0639	-6.40679e-09			H	0	0	0.969963											O(2)	5.09589	3.0639	-6.40679e-09										O(2)	-4.74032	-4.0729	-2.60896
H(2)	5.97605	2.66883	-1.13048e-08																	H(2)	5.97605	2.66883	-1.13048e-08										H(2)	-5.21264	-3.98758	-1.76212
H(2)	5.23094	4.01916	-8.96496e-09			1OH2														H(2)	5.23094	4.01916	-8.96496e-09										H(2)	-5.45957	-3.79247	-3.21638
						0 1																											O(2)	-7.02072	-3.44168	-0.981033
						O	0	0	0																								H(2)	-7.22117	-3.6809	-0.0525176
						H	0	0	0.958851																								H(2)	-7.91188	-3.42665	-1.37632
						H	0.928966	0	-0.237525																								O(2)	5.62273	3.26629	-2.85471
																																	H(2)	5.2202	2.39185	-2.7036
						1HF																											H(2)	5.42847	3.73521	-2.02111
						0 1																											O(2)	-5.15559	1.21594	5.04436
						H	0	0	0																								H(2)	-4.80166	1.98369	4.54422
						F	0	0	1.18112																								H(2)	-5.3399	0.577567	4.32504
																																	O(2)	5.50864	-3.28701	6.00912
																																	H(2)	5.35537	-3.25599	5.04874
																																	H(2)	6.43414	-2.97192	6.05053
																																	O(2)	-0.826985	-6.10193	-2.25364
																																	H(2)	-0.283646	-6.85911	-2.0059
																																	H(2)	-0.158637	-5.48213	-2.60955
																																	O(2)	3.09755	-5.05707	0.384049
																																	H(2)	2.3768	-4.45901	0.0740813
																																	H(2)	2.85899	-5.10897	1.33045
																																	O(2)	5.38825	2.36771	4.29455
																																	H(2)	4.7484	2.92209	4.78979
																																	H(2)	6.20933	2.89267	4.39531
																																	O(2)	6.33081	2.02856	0.482962
																																	H(2)	6.2337	2.85155	1.01014
																																	H(2)	5.40014	1.78444	0.296761
																																	O(2)	-3.68826	-5.62944	3.16243
																																	H(2)	-4.46957	-6.1838	3.3267
																																	H(2)	-4.11793	-4.7636	3.0609
																																	O(2)	-0.0158364	4.84948	2.99811
																																	H(2)	0.665527	4.20503	2.70404
																																	H(2)	0.323258	5.67329	2.62974
																																	O(2)	-2.48793	4.21191	1.90532
																																	H(2)	-2.49387	4.97814	1.29352
																																	H(2)	-1.62772	4.35565	2.35164
																																	O(2)	6.49326	-5.87995	-6.0027
																																	H(2)	7.26887	-6.06271	-6.57951
																																	H(2)	5.79533	-6.40048	-6.46425
																																	O(2)	0.857183	4.22928	5.61857
																																	H(2)	0.307864	4.63255	6.32892
																																	H(2)	0.36528	4.48965	4.81598
																																	O(2)	-2.00368	2.72245	-6.29313
																																	H(2)	-1.17728	3.20012	-6.07338
																																	H(2)	-1.6709	1.9963	-6.85161
																																	O(2)	5.58854	-6.04307	-3.38283
																																	H(2)	5.84512	-6.17378	-4.31691
																																	H(2)	6.29761	-5.44345	-3.08818
																																	O(2)	3.3916	0.955529	6.73464
																																	H(2)	3.74176	0.20156	7.26101
																																	H(2)	3.72281	1.72089	7.24808
																																	O(2)	0.453866	3.88326	-5.79408
																																	H(2)	0.507237	4.72604	-6.29148
																																	H(2)	0.785918	4.17953	-4.91818
																																	O(2)	0.713599	1.64645	6.59865
																																	H(2)	1.63414	1.3228	6.6528
																																	H(2)	0.847305	2.54387	6.23648
																																	O(2)	-4.49749	-2.6674	5.36718
																																	H(2)	-4.77604	-3.10622	4.54213
																																	H(2)	-4.05344	-1.88238	5.02088
																																	O(2)	-6.61414	-0.655794	-3.44672
																																	H(2)	-6.4796	-0.146714	-4.27297
																																	H(2)	-6.56874	-1.5724	-3.79243
																																	O(2)	-2.64393	-5.35566	6.71242
																																	H(2)	-2.15627	-6.12486	6.36711
																																	H(2)	-3.55716	-5.5391	6.38628
																																	O(2)	-6.17419	4.85464	2.54916
																																	H(2)	-5.79556	5.11713	1.68442
																																	H(2)	-6.56869	5.7084	2.82333
																																	O(2)	-4.17043	4.21612	-7.89019
																																	H(2)	-4.74656	4.98271	-7.68987
																																	H(2)	-4.29725	3.69425	-7.07017
																																	O(2)	5.25091	2.82023	-5.5883
																																	H(2)	5.36065	3.04573	-4.64257
																																	H(2)	5.9503	2.14382	-5.71181
																																	O(2)	-3.29754	-6.2449	-3.46973
																																	H(2)	-2.45103	-6.24403	-2.97882
																																	H(2)	-3.79728	-5.54254	-3.00399
																																	O(2)	-5.26206	-5.66553	5.99689
																																	H(2)	-5.59376	-6.11957	5.20045
																																	H(2)	-5.9188	-4.95484	6.0984
																																	O(2)	-6.30898	0.55098	-5.93828
																																	H(2)	-6.86689	1.2529	-6.3397
																																	H(2)	-5.5698	0.507903	-6.58
																																	O(2)	-2.13952	5.88663	-6.60316
																																	H(2)	-2.62847	5.23666	-7.13069
																																	H(2)	-2.6237	5.84232	-5.75635
																																	O(2)	7.06498	-3.32276	-5.27945
																																	H(2)	7.30001	-3.5548	-4.35188
																																	H(2)	6.78049	-4.21784	-5.58447
																																	O(2)	6.51926	4.42184	1.76119
																																	H(2)	6.05524	4.82402	2.52461
																																	H(2)	7.45263	4.58783	2.01607
																																	O(2)	3.08976	-5.73946	-2.40558
																																	H(2)	4.00741	-5.93557	-2.71414
																																	H(2)	3.2248	-5.7066	-1.43879
																																	O(2)	-5.62226	6.16643	-6.58375
																																	H(2)	-5.68204	7.12561	-6.64198
																																	H(2)	-5.05982	6.04576	-5.78597
																																	O(2)	-6.61345	-3.2806	-4.38779
																																	H(2)	-7.56151	-3.51675	-4.367
																																	H(2)	-6.40126	-3.50286	-5.31447
																																	O(2)	-0.798969	-3.98602	-5.19087
																																	H(2)	0.0191145	-4.0114	-5.73823
																																	H(2)	-0.384142	-4.0734	-4.31018
																																	O(2)	-0.44541	-3.74397	6.86624
																																	H(2)	0.0524635	-4.42801	7.35997
																																	H(2)	-1.31938	-4.19205	6.79752
																																	O(2)	3.23362	0.964963	-5.81761
																																	H(2)	3.84527	1.70555	-6.00922
																																	H(2)	3.46087	0.822995	-4.87996
																																	O(2)	6.57402	-5.95445	4.13082
																																	H(2)	7.12303	-5.66424	4.88771
																																	H(2)	7.20603	-5.76278	3.41386
																																	O(2)	2.61532	-6.22367	-5.28184
																																	H(2)	2.7261	-6.05078	-4.33437
																																	H(2)	2.22812	-5.39444	-5.62358
																																	O(2)	-7.75158	-3.66484	1.68716
																																	H(2)	-8.22554	-4.05673	2.44667
																																	H(2)	-8.214	-2.80221	1.56665
																																	O(2)	-2.38071	6.36887	0.178216
																																	H(2)	-2.01502	5.95036	-0.638461
																																	H(2)	-1.91836	7.2135	0.160087
																																	O(2)	4.04513	-6.76521	4.47361
																																	H(2)	4.11426	-7.70803	4.28998
																																	H(2)	4.98174	-6.48001	4.31947
																																	O(2)	-3.52486	3.38399	6.55143
																																	H(2)	-3.64629	3.40989	5.57799
																																	H(2)	-2.93338	2.61474	6.66525
																																	O(2)	3.22818	-1.70933	-6.61405
																																	H(2)	3.18636	-0.735185	-6.55402
																																	H(2)	4.14395	-1.81659	-6.96097
																																	O(2)	3.60087	5.50327	1.44862
																																	H(2)	4.2507	5.43955	0.725646
																																	H(2)	2.91479	6.04935	1.00217
																																	O(2)	3.21907	5.79139	-6.99356
																																	H(2)	2.33284	6.20583	-7.00144
																																	H(2)	3.02598	5.03125	-7.58682
																																	O(2)	-1.87854	1.18048	7.18852
																																	H(2)	-1.80839	0.233805	7.4423
																																	H(2)	-0.94574	1.33057	6.89749
																																	O(2)	3.43708	-5.05147	6.52854
																																	H(2)	3.65561	-5.73395	5.85751
																																	H(2)	4.26903	-4.52843	6.52327
																																	O(2)	-1.2662	-5.43594	1.90494
																																	H(2)	-2.12589	-5.60885	2.34599
																																	H(2)	-0.689485	-5.27603	2.67147
																																	O(2)	-7.60275	1.86139	5.99629
																																	H(2)	-6.68033	1.60062	5.79785
																																	H(2)	-7.83739	2.28919	5.14497
																																	O(2)	4.90587	6.33327	-4.84461
																																	H(2)	5.56383	6.08752	-5.51648
																																	H(2)	4.10956	6.2803	-5.41224
																																	O(2)	5.03954	5.61752	3.78605
																																	H(2)	4.41829	5.7591	3.04112
																																	H(2)	4.46144	5.14312	4.42432
																																	O(2)	-6.07373	-0.764659	3.37789
																																	H(2)	-6.67289	-0.896717	4.14489
																																	H(2)	-5.83077	-1.68762	3.17008
																																	O(2)	7.16685	5.97837	5.47746
																																	H(2)	6.40276	5.98429	4.86338
																																	H(2)	7.06099	6.80801	5.9486
																																	O(2)	3.55274	6.22083	-2.41741
																																	H(2)	4.24741	5.85877	-1.83547
																																	H(2)	4.06534	6.40635	-3.23304
																																	O(2)	5.63051	-2.39656	-1.15154
																																	H(2)	6.43604	-1.88849	-0.916284
																																	H(2)	5.55472	-3.00099	-0.382783
																																	O(2)	7.41179	7.09549	-0.820333
																																	H(2)	7.56579	8.03371	-0.957505
																																	H(2)	8.33266	6.75395	-0.774025
																																	O(2)	7.9265	-1.98291	5.43322
																																	H(2)	7.84677	-2.13057	4.4696
																																	H(2)	7.97396	-1.00948	5.44547
																																	O(2)	7.27496	5.24323	-3.72764
																																	H(2)	6.70395	4.49463	-3.46093
																																	H(2)	6.60718	5.92223	-3.91001
																																	O(2)	7.32432	-2.37106	2.80933
																																	H(2)	6.34947	-2.42744	2.87389
																																	H(2)	7.45498	-1.51322	2.35233
																																	O(2)	-7.36068	7.26587	3.1923
																																	H(2)	-7.28409	8.20093	3.40442
																																	H(2)	-7.51248	6.88958	4.0944
																																	O(2)	-0.461235	-7.0194	6.07082
																																	H(2)	-0.363203	-7.97536	6.13124
																																	H(2)	0.118264	-6.69884	6.79412
																																	O(2)	-5.5804	0.767109	1.15162
																																	H(2)	-5.70368	0.184644	1.93102
																																	H(2)	-5.56368	0.10753	0.419979
																																	O(2)	1.80127	6.6055	-0.234344
																																	H(2)	1.28922	5.79612	-0.413782
																																	H(2)	2.27185	6.73262	-1.0793
																																	O(2)	-3.97164	-7.18783	-5.89062
																																	H(2)	-4.27117	-8.06231	-5.62257
																																	H(2)	-3.77631	-6.78776	-5.00694
																																	O(2)	7.62042	0.715757	4.55424
																																	H(2)	6.67919	0.965511	4.59836
																																	H(2)	8.02254	1.58365	4.75643
																																	O(2)	1.56613	-3.94206	-6.53067
																																	H(2)	1.17815	-4.15002	-7.4117
																																	H(2)	2.15061	-3.18526	-6.74656
																																	O(2)	-3.52856	-3.55541	-5.15557
																																	H(2)	-3.82227	-3.76744	-4.2514
																																	H(2)	-2.57627	-3.76793	-5.10862
																																	O(2)	-1.64249	-1.43249	8.02186
																																	H(2)	-2.48587	-1.93241	8.08874
																																	H(2)	-1.07663	-2.1116	7.60849
																																	O(2)	-7.20763	4.00035	-2.90128
																																	H(2)	-7.33872	4.12183	-3.87136
																																	H(2)	-7.89977	4.59057	-2.54329
																																	O(2)	5.86117	-1.79625	-7.25768
																																	H(2)	6.61057	-1.5068	-7.81061
																																	H(2)	6.29026	-2.4297	-6.65381
																																	O(2)	-1.23862	-1.90766	-7.17567
																																	H(2)	-1.14397	-2.46811	-6.38991
																																	H(2)	-1.58365	-2.55687	-7.81705
																																	O(2)	7.77056	0.133825	1.82819
																																	H(2)	7.86407	0.429152	2.75765
																																	H(2)	7.25493	0.867923	1.4324
																																	O(2)	-6.31477	-6.57263	3.59508
																																	H(2)	-6.62101	-7.31547	3.06493
																																	H(2)	-7.11143	-6.00357	3.62623
																																	O(2)	3.99917	3.26532	8.11157
																																	H(2)	4.59342	3.47237	8.84025
																																	H(2)	3.12393	3.50323	8.50837
																																	O(2)	4.39535	-7.2598	-7.04298
																																	H(2)	3.83204	-7.75513	-7.63984
																																	H(2)	3.74509	-6.9382	-6.37762
																																	O(2)	-6.14981	4.22797	6.94436
																																	H(2)	-6.70537	3.43307	6.94466
																																	H(2)	-5.25177	3.84857	6.90993
																																	O(2)	-3.25634	5.86443	7.6657
																																	H(2)	-4.16028	6.164	7.79787
																																	H(2)	-3.39602	4.97669	7.27651
																																	O(2)	-7.35276	-3.70332	6.19487
																																	H(2)	-7.40132	-2.79296	5.83843
																																	H(2)	-7.14852	-3.48687	7.11887
																																	O(2)	6.35117	-0.77494	-4.2309
																																	H(2)	6.57281	-0.269686	-5.04603
																																	H(2)	6.45329	-1.69051	-4.55482
																																	O(2)	2.07648	-2.66734	6.27509
																																	H(2)	1.13051	-2.84923	6.43484
																																	H(2)	2.45753	-3.56832	6.29496
																																	O(2)	-4.59562	0.432366	7.5963
																																	H(2)	-4.78895	0.719176	6.6808
																																	H(2)	-3.71188	0.810542	7.72037
																																	O(2)	7.23032	1.00063	-6.05334
																																	H(2)	7.45061	1.09438	-7.00048
																																	H(2)	8.02548	1.39728	-5.63555
																																	O(2)	1.09604	1.73587	-7.33923
																																	H(2)	0.889187	2.49529	-6.75067
																																	H(2)	1.82984	1.32208	-6.83819
																																	O(2)	0.47966	6.18106	-7.31573
																																	H(2)	0.354428	5.88323	-8.23964
																																	H(2)	-0.456285	6.30746	-7.04014
																																	O(2)	8.57812	-4.70764	5.53383
																																	H(2)	8.97394	-4.74887	4.64645
																																	H(2)	8.57487	-3.75242	5.7188
																																	O(2)	-6.63475	-3.82941	-7.13857
																																	H(2)	-6.00935	-4.48796	-7.51548
																																	H(2)	-7.45764	-4.37242	-7.10278
																																	O(2)	7.30649	-4.00959	-2.6613
																																	H(2)	6.63576	-3.43037	-2.24748
																																	H(2)	7.87558	-4.20677	-1.89107
																																	O(2)	8.20301	-4.03591	-0.0153637
																																	H(2)	7.31093	-4.14387	0.374637
																																	H(2)	8.28505	-3.06447	-0.0875302
																																	O(2)	-4.12533	0.48771	-7.70535
																																	H(2)	-3.15759	0.570501	-7.81452
																																	H(2)	-4.20751	-0.49063	-7.61439
																																	O(2)	-9.6145	-2.78371	-1.9549
																																	H(2)	-9.35402	-1.83996	-1.85659
																																	H(2)	-10.361	-2.84224	-1.34918
																																	O(2)	4.1408	-1.47787	7.66995
																																	H(2)	4.78794	-2.07917	7.26043
																																	H(2)	3.30765	-1.87917	7.36233
																																	O(2)	-7.82023	6.66238	0.494444
																																	H(2)	-7.83899	6.92983	1.43305
																																	H(2)	-6.85618	6.58166	0.348832
																																	O(2)	7.89316	3.49317	4.64469
																																	H(2)	7.73506	4.31643	5.15837
																																	H(2)	8.44694	3.86115	3.92584
																																	O(2)	-1.56102	-6.18389	-6.84653
																																	H(2)	-2.35311	-6.65983	-6.54057
																																	H(2)	-1.41577	-5.54899	-6.12655
																																	O(2)	5.95923	4.97696	-7.0774
																																	H(2)	5.59646	4.18309	-6.62526
																																	H(2)	5.13506	5.37391	-7.41326
																																	O(2)	-0.642742	5.06793	7.76862
																																	H(2)	-0.897779	4.34975	8.38258
																																	H(2)	-1.48296	5.57615	7.73997
																																	O(2)	8.65644	-4.74531	2.69163
																																	H(2)	8.23696	-3.85951	2.7058
																																	H(2)	8.86903	-4.8203	1.74582
																																	O(2)	-7.56779	4.41934	-5.55299
																																	H(2)	-7.69086	3.70132	-6.20393
																																	H(2)	-6.9743	5.02653	-6.03098
																																	O(2)	-7.61439	6.16985	5.63875
																																	H(2)	-6.99102	5.61733	6.15423
																																	H(2)	-8.43144	5.64244	5.75322
																																	O(2)	-8.67788	-0.266595	-1.61068
																																	H(2)	-8.77795	0.703163	-1.49514
																																	H(2)	-7.95931	-0.298252	-2.27776
																																	O(2)	-5.71419	2.23934	-9.11331
																																	H(2)	-5.1408	3.01752	-9.0048
																																	H(2)	-5.12587	1.52744	-8.79192
																																	O(2)	-7.46871	-0.966063	5.76683
																																	H(2)	-7.02397	-1.13612	6.6261
																																	H(2)	-7.83196	-0.0750362	5.92788
																																	O(2)	-6.1615	-1.73043	8.07185
																																	H(2)	-5.41332	-2.32373	8.27099
																																	H(2)	-5.67885	-0.873538	8.08209
																																	O(2)	1.58399	3.95529	9.04712
																																	H(2)	1.06528	4.6634	8.62895
																																	H(2)	0.85559	3.35845	9.30403
																																	O(2)	8.54955	4.05324	-7.00498
																																	H(2)	7.63979	4.43215	-7.00517
																																	H(2)	9.07915	4.85778	-7.04833
																																	O(2)	8.73414	-5.92062	-7.57104
																																	H(2)	9.53286	-6.26301	-7.9754
																																	H(2)	8.9195	-4.95748	-7.52935
																																	O(2)	-8.24985	-1.5198	-6.2179
																																	H(2)	-7.75929	-2.14169	-6.77687
																																	H(2)	-7.63092	-0.773409	-6.14367
																																	O(2)	-9.19708	5.18343	-1.31367
																																	H(2)	-8.69453	5.69321	-0.633175
																																	H(2)	-9.96838	5.74695	-1.42579
																																	O(2)	-1.95226	3.2111	-9.31726
																																	H(2)	-2.7407	3.5243	-8.83277
																																	H(2)	-1.87854	2.28766	-9.02532
																																	O(2)	-8.05205	3.09662	3.61403
																																	H(2)	-7.40854	3.72166	3.21793
																																	H(2)	-8.24535	2.52452	2.83918
																																	O(2)	-7.79046	2.36685	-7.41215
																																	H(2)	-8.60479	2.20615	-7.90095
																																	H(2)	-7.12079	2.36886	-8.13668
																																	O(2)	-8.19364	1.52758	1.38168
																																	H(2)	-8.42296	1.8896	0.500312
																																	H(2)	-7.23319	1.36837	1.26912
																																	O(2)	1.18836	-5.75193	7.88998
																																	H(2)	1.47875	-5.88684	8.79962
																																	H(2)	2.043	-5.54923	7.44246
																																	O(2)	-8.76213	-1.21289	1.02259
																																	H(2)	-8.71466	-0.934656	0.0882736
																																	H(2)	-8.70226	-0.342241	1.45639
																																	O(2)	8.06338	1.8066	-8.56224
																																	H(2)	7.60452	2.23476	-9.29429
																																	H(2)	8.40651	2.58593	-8.0736
																																	O(2)	-1.33783	0.680938	-7.98741
																																	H(2)	-0.388936	0.939268	-7.95373
																																	H(2)	-1.25617	-0.272937	-7.74362
																																	O(2)	8.62776	2.47518	-0.945943
																																	H(2)	7.7909	2.36009	-0.446881
																																	H(2)	8.5635	1.71231	-1.56095
																																	O(2)	-3.78414	-3.14574	7.90679
																																	H(2)	-3.44548	-4.05243	7.78313
																																	H(2)	-4.09397	-2.96926	6.98636
																																	O(2)	-9.35915	-3.50417	-4.61441
																																	H(2)	-9.58747	-3.24397	-3.69719
																																	H(2)	-9.25979	-2.64034	-5.06833
																																	O(2)	9.94705	6.08047	-0.77663
																																	H(2)	10.0594	5.66151	-1.64921
																																	H(2)	10.311	5.38513	-0.20155
																																	O(2)	8.15094	-0.96701	-8.64506
																																	H(2)	8.3406	-1.15553	-9.57053
																																	H(2)	8.22543	0.00991336	-8.62195
																																	O(2)	8.35741	0.44704	-2.7427
																																	H(2)	7.64511	-0.0459444	-3.20125
																																	H(2)	8.78225	0.900628	-3.49365
																																	O(2)	2.38947	3.82162	-8.67789
																																	H(2)	1.65092	4.21341	-9.18467
																																	H(2)	2.00627	2.96546	-8.41776
																																	O(2)	9.61197	4.24386	-2.8349
																																	H(2)	9.21063	3.6884	-2.13732
																																	H(2)	8.82277	4.71854	-3.18599
																																	O(2)	0.0893965	4.92019	-9.76129
																																	H(2)	-0.648963	4.28254	-9.60612
																																	H(2)	-0.113011	5.2213	-10.6525
																																	O(2)	-9.49607	4.17735	5.71546
																																	H(2)	-9.16292	3.85308	4.85667
																																	H(2)	-9.40037	3.39663	6.272
																																	O(2)	9.04529	-3.22386	-7.26381
																																	H(2)	8.50493	-3.14934	-6.45778
																																	H(2)	8.84945	-2.3848	-7.71925
																																	O(2)	-2.74869	-3.68113	-8.70128
																																	H(2)	-3.28315	-4.47705	-8.52402
																																	H(2)	-3.38509	-2.99529	-8.4241
																																	O(2)	-4.71583	-5.62101	-8.01647
																																	H(2)	-4.75732	-6.3379	-8.65794
																																	H(2)	-4.44552	-6.10665	-7.20437
																																	O(2)	-8.52058	-4.93662	4.05899
																																	H(2)	-9.39916	-5.1496	4.39185
																																	H(2)	-8.11358	-4.5156	4.85102
																																	O(2)	-1.25268	0.18569	10.2647
																																	H(2)	-1.30319	-0.407429	9.48959
																																	H(2)	-1.60997	-0.361996	10.9668
																																	O(2)	-4.51029	-2.13387	-7.24359
																																	H(2)	-5.34748	-2.63753	-7.2863
																																	H(2)	-4.10391	-2.55455	-6.44872
																																	O(2)	-8.8982	-5.23541	-6.66668
																																	H(2)	-9.65132	-5.81939	-6.78112
																																	H(2)	-9.17085	-4.69683	-5.89162
																																	O(2)	-8.61842	2.44872	-1.16314
																																	H(2)	-7.93408	2.74715	-1.79764
																																	H(2)	-9.0996	3.29533	-1.07394
																																	O(2)	8.03531	-1.29848	-0.502053
																																	H(2)	8.34909	-0.706376	-1.21345
																																	H(2)	8.1143	-0.727888	0.291696
																																	O(2)	-0.109409	-4.65568	-8.58003
																																	H(2)	-0.912364	-4.26134	-8.96055
																																	H(2)	-0.510806	-5.39586	-8.07931
																																	O(2)	10.5816	3.69367	0.521509
																																	H(2)	9.91431	3.19816	-0.00632031
																																	H(2)	11.3659	3.14492	0.409454
																																	O(2)	9.20958	2.3798	-4.82731
																																	H(2)	9.11324	3.01056	-5.56855
																																	H(2)	9.57586	2.97616	-4.14284
																																	O(2)	9.13096	4.78664	2.55469
																																	H(2)	9.70324	4.3575	1.87998
																																	H(2)	9.57548	5.6345	2.67229
																																	O(2)	-0.934106	2.74166	9.28658
																																	H(2)	-0.955966	1.99795	9.92355
																																	H(2)	-1.3667	2.29253	8.53823

## Sheet: CBS
DETAILS OF CBS EXTRAPOLATION
Functional forms of HF and correlation energies are usually considered for a given basis set of X-ζ cardinality as in Eqs. S1 and S2, respectively.
				(Eq. S1)
				(Eq. S2)
In this case, two-point extrapolation formula to the CBS limit for the energies obtained with the basis sets of X-ζ and Y-ζ cardinalities (Y = X + 1) becomes
				(Eq. S3)
where
		for HF energy		(Eq. S4)
		for correlation energy		(Eq. S5)
Taking a and b values from "Neese, F.; Hansen, A.; Liakos, D.G. J. Chem. Phys. 2009, 131, 064103", the following F values are obtained.
	For HF Energy			For Correlation Energy
	a	F		b	F
CBS(2/3)	4.42	1.32522		2.46	1.58434
CBS(3/4)	5.46	1.3013		3.05	1.71189

## Sheet: IB8-CAN
	CANONICAL CCSD(T) INTERACTION ENERGIES AND THEIR ERROR STATISTICS FOR THE IB8 SET
H-bond and X-bond adducts are labelled with HB and XB, followed by the involving halogen. For example, HB-F and XB-F correspond to H2O---2H5C6F+ and 2H5C6F+---OH2, respectively.
	Interaction Energy
	DZ							TZ							QZ				CBS(2/3)							CBS(3/4)				CBS*
	UHF	QRO	C-CCSD	(T)	C-CCSD(T)	CCSD(T)		UHF	QRO	C-CCSD	(T)	C-CCSD(T)	CCSD(T)		UHF	QRO	C-CCSD		UHF	QRO	C-CCSD	(T)	C-CCSD(T)	CCSD(T)		UHF	QRO	C-CCSD		C-CCSD(T)	CCSD(T)
HB-F	-8.74468	-9.46348	-0.177228	-0.145954	-0.323182	-9.78666		-8.60294	-9.37632	-0.579949	-0.186644	-0.766593	-10.1429		-8.60088	-9.38125	-0.727617		-8.55685	-9.34797	-0.815274	-0.21042	-1.02569	-10.3737		-8.60026	-9.38274	-0.832741		-1.04316	-10.4259
HB-Cl	-8.26232	-9.00243	-0.045608	-0.126287	-0.171895	-9.17433		-8.09973	-8.89216	-0.452727	-0.164553	-0.61728	-9.50944		-8.09139	-8.89298	-0.609762		-8.04685	-8.8563	-0.690622	-0.186913	-0.877535	-9.73384		-8.08888	-8.89323	-0.721553		-0.908466	-9.80169
HB-Br	-8.07616	-8.82542	0.0385178	-0.0958069	-0.0572891	-8.88271		-7.95675	-8.746	-0.288558	-0.125313	-0.413871	-9.15988		-7.94691	-8.74635	-0.467003		-7.91791	-8.72018	-0.479681	-0.142555	-0.622235	-9.34241		-7.94394	-8.74646	-0.594035		-0.73659	-9.48305
HB-I	-7.599	-8.47806	0.428953	-0.0588748	0.370078	-8.10799		-7.47462	-8.38737	0.132843	-0.0814187	0.0514238	-8.33595		-7.46239	-8.38827	-0.0678112		-7.43417	-8.35787	-0.0401856	-0.094592	-0.134778	-8.49265		-7.45871	-8.38854	-0.210654		-0.305246	-8.69379
XB-F	-3.56215	-3.12078	-1.13586	-0.159797	-1.29565	-4.41643		-3.54533	-3.09182	-1.25539	-0.204197	-1.45959	-4.5514		-3.5438	-3.08827	-1.2866		-3.53987	-3.0824	-1.32524	-0.230142	-1.55538	-4.63778		-3.54333	-3.08721	-1.30882		-1.53896	-4.62616
XB-Cl	-5.74377	-5.05005	-1.92585	-0.339012	-2.26487	-7.31492		-5.71874	-4.99759	-2.31521	-0.420447	-2.73566	-7.73324		-5.78899	-5.06055	-2.41598		-5.7106	-4.98052	-2.54272	-0.468033	-3.01076	-7.99128		-5.81016	-5.07953	-2.48772		-2.95575	-8.03528
XB-Br	-7.0461	-6.29947	-2.10526	-0.384188	-2.48945	-8.78892		-6.96819	-6.20571	-2.59585	-0.472402	-3.06825	-9.27396		-6.99392	-6.22583	-2.76392		-6.94285	-6.17521	-2.88252	-0.523948	-3.40646	-9.58168		-7.00167	-6.23189	-2.88356		-3.40751	-9.6394
XB-I	-8.52814	-7.59873	-2.4194	-0.365886	-2.78529	-10.384		-8.49474	-7.5466	-2.98635	-0.467004	-3.45335	-11		-8.53228	-7.56995	-3.22957		-8.48388	-7.52965	-3.31764	-0.52609	-3.84373	-11.3734		-8.5436	-7.57698	-3.40272		-3.92881	-11.5058
																														CBS*: CBS(3/4)-extrapolated CCSD energy plus CBS(2/3)-extrapolated (T) contribution.
	Error wrt CCSD(T)/CBS* Reference
	DZ					TZ					QZ				CBS(2/3)					CBS(3/4)
	UHF	QRO	CCSD	CCSD(T)		UHF	QRO	CCSD	CCSD(T)		UHF	QRO	CCSD		UHF	QRO	CCSD	CCSD(T)		UHF	QRO	C-CCSD
HB-F	1.68121	0.962419	0.785191	0.639237		1.82295	1.04958	0.46963	0.282986		1.82501	1.04465	0.31703		1.86905	1.07793	0.262651	0.0522307		1.82563	1.04316	0.21042
HB-Cl	1.53937	0.799259	0.753651	0.627364		1.70196	0.909529	0.456802	0.292249		1.7103	0.908712	0.298951		1.75484	0.945391	0.254769	0.0678555		1.71282	0.908466	0.186913
HB-Br	1.40689	0.657633	0.696151	0.600344		1.5263	0.737045	0.448486	0.323173		1.53614	0.736695	0.269692		1.56514	0.76287	0.28319	0.140635		1.53911	0.73659	0.142555
HB-I	1.09479	0.215723	0.644676	0.585801		1.21917	0.306417	0.439259	0.35784		1.23139	0.305517	0.237706		1.25962	0.335912	0.295726	0.201134		1.23508	0.305246	0.094592
XB-F	1.06401	1.50539	0.369532	0.209735		1.08083	1.53435	0.278957	0.0747601		1.08237	1.53789	0.251292		1.0863	1.54376	0.218528	-0.0116145		1.08283	1.53896	0.230142
XB-Cl	2.29151	2.98523	1.05937	0.72036		2.31654	3.03769	0.722483	0.302036		2.24628	2.97472	0.558744		2.32468	3.05475	0.512031	0.0439988		2.22512	2.95575	0.468033
XB-Br	2.5933	3.33993	1.23467	0.850479		2.67121	3.43369	0.837844	0.365442		2.64548	3.41357	0.649656		2.69655	3.46419	0.58167	0.0577212		2.63773	3.40751	0.523948
XB-I	2.97765	3.90706	1.48766	1.12178		3.01105	3.95919	0.972836	0.505832		2.97351	3.93584	0.70627		3.02191	3.97614	0.658498	0.132408		2.96219	3.92881	0.52609
ME	1.83109	1.79658	0.878863	0.669387		1.91875	1.87094	0.578287	0.31304		1.90631	1.8572	0.411168		1.94726	1.89512	0.383383	0.0855461		1.90256	1.85306	0.297837
MAE	1.83109	1.79658	0.878863	0.669387		1.91875	1.87094	0.578287	0.31304		1.90631	1.8572	0.411168		1.94726	1.89512	0.383383	0.0884497		1.90256	1.85306	0.297837
RMSE	1.94771	2.22604	0.940818	0.711547		2.02399	2.28071	0.619627	0.332455		2.00591	2.26137	0.449351		2.04929	2.29879	0.415847	0.10636		2.00053	2.25557	0.341284
	The Error in the Interaction Energy of X-Bond Adduct Minus that of H-Bond Adduct with a Given Halogen in Reference to CCSD(T)/CBS*
	DZ					TZ					QZ				CBS(2/3)					CBS(3/4)
X	UHF	QRO	CCSD	CCSD(T)		UHF	QRO	CCSD	CCSD(T)		UHF	QRO	CCSD		UHF	QRO	CCSD	CCSD(T)		UHF	QRO	C-CCSD
F	-0.6172	0.542969	-0.415659	-0.429502		-0.742125	0.484766	-0.190673	-0.208226		-0.742646	0.493244	-0.0657374		-0.782752	0.465837	-0.0441233	-0.0638452		-0.742803	0.495798	0.0197218
Cl	0.752139	2.18597	0.305721	0.0929961		0.614576	2.12816	0.265681	0.00978707		0.535981	2.06601	0.259793		0.569839	2.10936	0.257262	-0.0238567		0.5123	2.04729	0.281119
Br	1.18641	2.68229	0.538516	0.250135		1.1449	2.69665	0.389358	0.0422689		1.10934	2.67688	0.379964		1.13141	2.70131	0.29848	-0.0829139		1.09862	2.67092	0.381394
I	1.88286	3.69134	0.842987	0.535975		1.79188	3.65277	0.533577	0.147992		1.74211	3.63032	0.468564		1.76229	3.64023	0.362772	-0.0687262		1.72712	3.62356	0.431499
ME	0.801051	2.27564	0.317891	0.112401		0.702309	2.24059	0.249486	-0.00204447		0.661196	2.21661	0.260646		0.670197	2.22919	0.218598	-0.0598355		0.648809	2.20939	0.278433
MAE	1.10965	2.27564	0.525721	0.327152		1.07337	2.24059	0.344822	0.102069		1.03252	2.21661	0.293515		1.06157	2.22919	0.24066	0.0598355		1.02021	2.20939	0.278433
RMSE	1.21443	2.54431	0.562775	0.368428		1.16727	2.51886	0.368526	0.129559		1.12964	2.49282	0.330053		1.1536	2.51072	0.268712	0.0637247		1.11849	2.48502	0.320573

## Sheet: IB8-DLPNO
	DLPNO-CCSD(T) INTERACTION AN LONDON DISPERSION ENERGIES AND THEIR ERROR STATISTICS FOR THE IB8 SET
H-bond and X-bond adducts are labelled with HB and XB, followed by the involving halogen. For example, HB-F and XB-F correspond to H2O---2H5C6F+ and 2H5C6F+---OH2, respectively.
Due to huge memory requirement, 5Z/X=8 results could not be provided.
	Interaction Energies																								London Dispersion							Error of DLPNO-CCSD(T) Int. En. wrt CCSD(T)/CBS* Reference								Reference Interaction Energy				Error in the DLPNO-CCSD(T) Int. En. Differrence of X-Bond Adduct wrt. H-Bond Adduct for a Given Halogen Compared to to CCSD(T)/CBS*
	DZ
				C-CCSD							C-CCSD(T)							DLPNO-CCSD(T)							DLPNO-CCSD/LD							DLPNO-CCSD(T)													DLPNO-CCSD(T)
	RI-UHF	QRO		X=5	X=6	CPS(5/6)	X=7	CPS(6/7)	X=8		X=5	X=6	CPS(5/6)	X=7	CPS(6/7)	X=8		X=5	X=6	CPS(5/6)	X=7	CPS(6/7)	X=8		X=5	X=6	CPS(5/6)	X=7	CPS(6/7)	X=8		X=5	X=6	CPS(5/6)	X=7	CPS(6/7)	X=8			CCSD(T)/CBS*					X=5	X=6	CPS(5/6)	X=7	CPS(6/7)
HB-F	-8.73711	-9.45596		-0.11062	-0.0910108	-0.0812063	-0.076804	-0.0697006	-0.136806		0.0182367	-0.140196	-0.219412	-0.156234	-0.164253	-0.242342		-9.43773	-9.59616	-9.67537	-9.6122	-9.62022	-9.6983		-1.62792	-1.94605	-2.10512	-1.87788	-1.84379	-1.71071		0.988171	0.829739	0.750523	0.8137	0.805681	0.727592			-10.4259				F	-0.386757	-0.456292	-0.49106	-0.649332	-0.745852
HB-Cl	-8.25518	-8.99526		0.049124	0.0464727	0.0451471	0.0598995	0.066613	0.00558797		0.196899	0.0195758	-0.069086	0.00364332	-0.00432291	-0.0742444		-8.79836	-8.97568	-9.06434	-8.99161	-8.99958	-9.0695		-1.54587	-1.91869	-2.1051	-1.84444	-1.80731	-1.70062		1.00334	0.826013	0.737352	0.810081	0.802115	0.732193			-9.80169				Cl	0.243095	0.11136	0.0454927	-0.0890281	-0.189222
HB-Br	-8.06851	-8.81753		0.196742	0.212358	0.220166	0.160584	0.134697	0.0987129		0.500186	0.239619	0.109335	0.145168	0.0979426	0.0620582		-8.31735	-8.57791	-8.7082	-8.67236	-8.71959	-8.75547		-1.54609	-1.9056	-2.08535	-1.83993	-1.8071	-1.70682		1.1657	0.905137	0.774853	0.810686	0.763461	0.727576			-9.48305				Br	-0.190136	0.094452	0.236746	-0.0437814	-0.112898
HB-I	-7.59187	-8.47074		0.968619	0.799531	0.714987	0.591499	0.487483	0.473919		1.36161	0.924851	0.706473	0.436659	0.192564	0.472579		-7.10914	-7.54589	-7.76427	-8.03408	-8.27818	-7.99816		-1.40785	-1.87265	-2.10505	-1.79481	-1.75588	-1.68526		1.58465	1.14789	0.929517	0.659703	0.415607	0.695623			-8.69379				I	-0.593542	-0.0341864	0.245491	0.592485	0.905821
XB-F	-3.55346	-3.11188		-1.03135	-1.04747	-1.05553	-1.08404	-1.10233	-1.13257		-0.912873	-1.14084	-1.25482	-1.34992	-1.45446	-1.26054		-4.02475	-4.25272	-4.3667	-4.4618	-4.56633	-4.37241		-0.545843	-0.909602	-1.09148	-0.815188	-0.767982	-0.78683		0.601414	0.373446	0.259462	0.164368	0.0598294	0.25375			-4.62616
XB-Cl	-5.72513	-5.03104		-1.7578	-1.83414	-1.87232	-1.87183	-1.89068	-1.91811		-1.75781	-2.06687	-2.2214	-2.28319	-2.39135	-2.21303		-6.78885	-7.0979	-7.25243	-7.31423	-7.42239	-7.24407		-2.14301	-2.03499	-1.98099	-1.86353	-1.7778	-1.8263		1.24643	0.937374	0.782844	0.721053	0.612892	0.791212			-8.03528
XB-Br	-7.03046	-6.28376		-2.36624	-2.11968	-1.99639	-2.07478	-2.05233	-2.06524		-2.38007	-2.35605	-2.34404	-2.58873	-2.70508	-2.39596		-8.66383	-8.63981	-8.6278	-8.8725	-8.98884	-8.67972		-2.55763	-2.4446	-2.38808	-2.26519	-2.17549	-2.17057		0.975568	0.999589	1.0116	0.766904	0.650562	0.959677			-9.6394
XB-I	-8.51495	-7.5855		-2.85104	-2.52571	-2.36304	-2.37736	-2.30319	-2.34506		-2.92918	-2.80658	-2.74528	-2.6681	-2.59886	-2.64678		-10.5147	-10.3921	-10.3308	-10.2536	-10.1844	-10.2323		-3.19465	-3.17776	-3.16931	-2.80052	-2.6119	-2.65354		0.991109	1.11371	1.17501	1.25219	1.32143	1.27351			-11.5058
																															ME	1.06955	0.891613	0.802645	0.749836	0.678947	0.770141							ME	-0.231835	-0.0711667	0.00916748	-0.047414	-0.0355377
																															MAE	1.06955	0.891613	0.802645	0.749836	0.678947	0.770141							MAE	0.353383	0.174073	0.254698	0.343657	0.488448
																															RMSE	1.10128	0.919603	0.840797	0.799516	0.758018	0.814859							RMSE	0.386368	0.240153	0.299802	0.442299	0.596942
	TZ
				C-CCSD							C-CCSD(T)							DLPNO-CCSD(T)							DLPNO-CCSD/LD							DLPNO-CCSD(T)													DLPNO-CCSD(T)
	RI-UHF	QRO	ROHF	X=5	X=6	CPS(5/6)	X=7	CPS(6/7)	X=8		X=5	X=6	CPS(5/6)	X=7	CPS(6/7)	X=8		X=5	X=6	CPS(5/6)	X=7	CPS(6/7)	X=8		X=5	X=6	CPS(5/6)	X=7	CPS(6/7)	X=8		X=5	X=6	CPS(5/6)	X=7	CPS(6/7)	X=8								X=5	X=6	CPS(5/6)	X=7	CPS(6/7)
HB-F	-8.59804	-9.37152	-9.04707	-0.458064	-0.504479	-0.527686	-0.516989	-0.523245	-0.55524		-0.360609	-0.558216	-0.657019	-0.633328	-0.670884	-0.693694		-9.73213	-9.92973	-10.0285	-10.0048	-10.0424	-10.0652		-1.996	-2.09812	-2.14919	-1.97987	-1.92075	-1.77918		0.69377	0.496164	0.39736	0.421051	0.383495	0.360685							F	-0.280856	-0.246248	-0.228944	-0.247673	-0.248386
HB-Cl	-8.09475	-8.88755	-8.5156	-0.414131	-0.35047	-0.31864	-0.379805	-0.394473	-0.414373		-0.27235	-0.388073	-0.445935	-0.470999	-0.512461	-0.523643		-9.1599	-9.27563	-9.33349	-9.35855	-9.40001	-9.4112		-2.09411	-2.03761	-2.00937	-1.92393	-1.86708	-1.74678		0.64179	0.526066	0.468205	0.443141	0.401678	0.390497							Cl	0.203772	0.0943779	0.0396807	0.0277978	-0.00549216
HB-Br	-7.94264	-8.73486	-8.34687	-0.104226	-0.1617	-0.190437	-0.255624	-0.302586	-0.303505		0.118393	-0.145369	-0.27725	-0.290547	-0.363136	-0.365812		-8.61647	-8.88023	-9.01211	-9.02541	-9.098	-9.10067		-2.00702	-2.01944	-2.02566	-1.88303	-1.81482	-1.74652		0.86658	0.602818	0.470938	0.45764	0.385051	0.382376							Br	-0.37404	-0.0939345	0.0461184	0.035901	0.100819
HB-I	-7.45954	-8.37924	-7.91337	0.482396	0.416516	0.383576	0.220878	0.123059	0.0910278		0.91631	0.545138	0.359552	0.265875	0.126244	0.0854266		-7.46293	-7.8341	-8.01969	-8.11336	-8.253	-8.29381		-1.99414	-1.99221	-1.99125	-1.86503	-1.80144	-1.70682		1.23086	0.859685	0.674099	0.580422	0.44079	0.399973							I	-0.94159	-0.351212	-0.0560228	0.044829	0.242849
XB-F	-3.53902	-3.08516	-3.28793	-1.09276	-1.1725	-1.21237	-1.21414	-1.23495	-1.24187		-1.12809	-1.29109	-1.37258	-1.36762	-1.40589	-1.40865		-4.21325	-4.37625	-4.45775	-4.45279	-4.49105	-4.49382		-0.65325	-1.00873	-1.18646	-0.890642	-0.831601	-0.840342		0.412914	0.249916	0.168416	0.173378	0.13511	0.132346
XB-Cl	-5.70142	-4.97977	-5.3112	-2.10639	-2.16589	-2.19565	-2.23788	-2.27388	-2.27795		-2.20995	-2.43507	-2.54763	-2.58457	-2.65933	-2.64658		-7.18972	-7.41483	-7.52739	-7.56434	-7.63909	-7.62634		-2.47857	-2.28382	-2.18645	-2.07106	-1.96469	-1.99289		0.845562	0.620444	0.507885	0.470939	0.396186	0.408937
XB-Br	-6.96562	-6.20099	-6.54914	-2.76425	-2.59146	-2.50507	-2.52199	-2.48726	-2.51758		-2.94587	-2.92952	-2.92135	-2.94487	-2.95254	-2.95794		-9.14686	-9.13052	-9.12234	-9.14586	-9.15353	-9.15894		-2.90329	-2.70375	-2.60398	-2.53726	-2.45402	-2.31877		0.49254	0.508884	0.517056	0.493541	0.48587	0.480463
XB-I	-8.49906	-7.53992	-7.98194	-3.50604	-3.1035	-2.90223	-2.93176	-2.84588	-2.88414		-3.6766	-3.4574	-3.34779	-3.34062	-3.28223	-3.30657		-11.2165	-10.9973	-10.8877	-10.8805	-10.8222	-10.8465		-3.75572	-3.46249	-3.31587	-3.07841	-2.88637	-2.85615		0.289267	0.508473	0.618076	0.625251	0.68364	0.6593
																															ME	0.68416	0.546556	0.477754	0.45817	0.413978	0.401822							ME	-0.348179	-0.149254	-0.0497919	-0.0347863	0.0224475
																															MAE	0.68416	0.546556	0.477754	0.45817	0.413978	0.401822							MAE	0.450065	0.196443	0.0926914	0.0890502	0.149386
																															RMSE	0.739165	0.569022	0.49862	0.475177	0.437268	0.424122							RMSE	0.535467	0.224566	0.121712	0.12788	0.180877
	QZ
				C-CCSD							C-CCSD(T)							DLPNO-CCSD(T)							DLPNO-CCSD/LD							DLPNO-CCSD(T)													DLPNO-CCSD(T)
	RI-UHF	QRO		X=5	X=6	CPS(5/6)	X=7	CPS(6/7)	X=8		X=5	X=6	CPS(5/6)	X=7	CPS(6/7)	X=8		X=5	X=6	CPS(5/6)	X=7	CPS(6/7)	X=8		X=5	X=6	CPS(5/6)	X=7	CPS(6/7)	X=8		X=5	X=6	CPS(5/6)	X=7	CPS(6/7)	X=8								X=5	X=6	CPS(5/6)	X=7	CPS(6/7)
HB-F	-8.59971	-9.37999		-0.722049	-0.667327	-0.639966	-0.679893	-0.686177	-0.705062		-0.590065	-0.75513	-0.837662	-0.807398	-0.833532	-0.857235		-9.97006	-10.1351	-10.2177	-10.1874	-10.2135	-10.2372		-2.02482	-2.03346	-2.03778	-1.97482	-1.94549	-1.74417		0.45584	0.290775	0.208242	0.238506	0.212372	0.18867							F	-0.222092	-0.0997623	-0.0385973	-0.122452	-0.133797
HB-Cl	-8.09027	-8.89178		-0.497824	-0.525887	-0.539919	-0.550222	-0.56239	-0.589565		-0.388585	-0.567895	-0.657551	-0.64113	-0.677747	-0.709207		-9.28037	-9.45968	-9.54933	-9.53291	-9.56953	-9.60099		-2.03461	-1.97692	-1.94808	-1.92739	-1.90263	-1.72441		0.521326	0.342015	0.25236	0.268781	0.232164	0.200703							Cl	0.182956	0.0626133	0.00244176	-0.0037778	-0.0369734
HB-Br	-7.94062	-8.74042		-0.188945	-0.286228	-0.33487	-0.366612	-0.406803	-0.428031		0.0240267	-0.269937	-0.416919	-0.403443	-0.470196	-0.498677		-8.71639	-9.01036	-9.15734	-9.14386	-9.21062	-9.2391		-1.95777	-1.97472	-1.98319	-1.92577	-1.9013	-1.71878		0.766656	0.472692	0.325711	0.339187	0.272434	0.243953							Br	-0.554275	-0.216693	-0.0479017	-0.0696041	0.00394034
HB-I	-7.45663	-8.38305		0.429671	0.333726	0.285754	0.099107	-0.0182028	-0.0272452		0.771785	0.458767	0.302257	0.135784	-0.0257078	-0.0426248		-7.61126	-7.92428	-8.08079	-8.24727	-8.40876	-8.42567		-1.96227	-1.94095	-1.93028	-1.88884	-1.86278	-1.71661		1.08252	0.769504	0.612994	0.446521	0.285029	0.268112							I	-1.10819	-0.533375	-0.245967	-0.161215	0.0248651
XB-F	-3.54079	-3.08521		-1.24614	-1.2132	-1.19672	-1.25977	-1.28305	-1.27898		-1.30721	-1.34994	-1.37131	-1.4249	-1.46238	-1.45506		-4.39242	-4.43515	-4.45652	-4.51011	-4.54759	-4.54027		-0.681988	-1.03237	-1.20756	-0.915523	-0.8571	-0.857565		0.233748	0.191012	0.169645	0.116054	0.0785747	0.0858965
XB-Cl	-5.78428	-5.05585		-2.17955	-2.28215	-2.33345	-2.34557	-2.37728	-2.37344		-2.27514	-2.5748	-2.72462	-2.71442	-2.78423	-2.76686		-7.331	-7.63065	-7.78048	-7.77028	-7.84009	-7.82272		-2.60362	-2.36419	-2.24448	-2.21372	-2.13848	-2.00456		0.704283	0.404629	0.254802	0.265003	0.195191	0.212563
XB-Br	-6.9799	-6.21126		-2.99682	-2.81215	-2.71982	-2.72101	-2.67543	-2.72475		-3.21575	-3.17214	-3.15033	-3.15855	-3.15176	-3.18817		-9.42702	-9.3834	-9.36159	-9.36982	-9.36303	-9.39944		-2.99804	-2.78552	-2.67926	-2.62736	-2.54829	-2.37877		0.212381	0.255999	0.277809	0.269582	0.276374	0.239963
XB-I	-8.52111	-7.55847		-3.77818	-3.33577	-3.11457	-3.22337	-3.16717	-3.13116		-3.97299	-3.71119	-3.58029	-3.66202	-3.63743	-3.58329		-11.5315	-11.2697	-11.1388	-11.2205	-11.1959	-11.1418		-3.86616	-3.57366	-3.42741	-3.19122	-3	-2.87354		-0.0256693	0.236128	0.367027	0.285306	0.309894	0.364028
																															ME	0.493886	0.370344	0.308574	0.278618	0.232754	0.225486							ME	-0.425401	-0.196804	-0.0825061	-0.0892623	-0.0354913
																															MAE	0.500303	0.370344	0.308574	0.278618	0.232754	0.225486							MAE	0.516879	0.228111	0.083727	0.0892623	0.0498941
																															RMSE	0.595357	0.409054	0.334382	0.291832	0.242681	0.237154							RMSE	0.636024	0.293819	0.126777	0.107056	0.0705383
	5Z
				C-CCSD							C-CCSD(T)							DLPNO-CCSD(T)							DLPNO-CCSD/LD							DLPNO-CCSD(T)													DLPNO-CCSD(T)
	RI-UHF	QRO		X=5	X=6	CPS(5/6)	X=7	CPS(6/7)			X=5	X=6	CPS(5/6)	X=7	CPS(6/7)			X=5	X=6	CPS(5/6)	X=7	CPS(6/7)			X=5	X=6	CPS(5/6)	X=7	CPS(6/7)			X=5	X=6	CPS(5/6)	X=7	CPS(6/7)									X=5	X=6	CPS(5/6)	X=7	CPS(6/7)
HB-F	-8.60223	-9.38455		-0.732342	-0.767395	-0.784922	-0.745939	-0.735211			-0.640805	-0.848205	-0.951906	-0.881711	-0.898464			-10.0254	-10.2328	-10.3365	-10.2663	-10.283			-2.06293	-2.1677	-2.22008	-1.97921	-1.88497			0.400544	0.193144	0.0894434	0.159638	0.142885								F	-0.152911	-0.0196425	0.0469918	-0.0454137	-0.0582993
HB-Cl	-8.08924	-8.89377		-0.549887	-0.591054	-0.611638	-0.597507	-0.600733			-0.441696	-0.63121	-0.725967	-0.694023	-0.72543			-9.33547	-9.52498	-9.61974	-9.58779	-9.6192			-2.10837	-2.10408	-2.10193	-1.9437	-1.8635			0.466227	0.276714	0.181957	0.2139	0.182494								Cl	0.0901315	0.0161977	-0.0207692	-0.0505279	-0.0838907
HB-Br	-7.94206	-8.74421		-0.232384	-0.359985	-0.423785	-0.424443	-0.456672			0.00285391	-0.337473	-0.507637	-0.470819	-0.537492			-8.74136	-9.08169	-9.25185	-9.21503	-9.28171			-2.04622	-2.08877	-2.11004	-1.94014	-1.86583			0.741689	0.401361	0.231198	0.268016	0.201343								Br	-0.593251	-0.234286	-0.0548033	-0.103229	-0.0377009
HB-I	-7.45799	-8.38691		0.357014	0.247475	0.192705	0.0634745	-0.0285256			0.752989	0.385637	0.201961	0.0990379	-0.0442617			-7.63393	-8.00128	-8.18495	-8.28788	-8.43118			-2.03063	-2.05187	-2.06249	-1.88897	-1.80752			1.05986	0.692509	0.508833	0.405909	0.26261								I	-1.39494	-0.615708	-0.226092	-0.211039	-0.0087048
XB-F	-3.54065	-3.08418		-1.25907	-1.23783	-1.22721	-1.26312	-1.27577			-1.29435	-1.36848	-1.40555	-1.42776	-1.4574			-4.37853	-4.45266	-4.48973	-4.51194	-4.54158			-0.693887	-1.03975	-1.21268	-0.91006	-0.845217			0.247633	0.173501	0.136435	0.114224	0.0845856
XB-Cl	-5.85169	-5.11855		-2.2781	-2.32105	-2.34252	-2.38296	-2.41392			-2.36037	-2.62382	-2.75554	-2.75336	-2.81813			-7.47892	-7.74237	-7.87409	-7.87191	-7.93668			-2.64666	-2.45803	-2.36372	-2.09302	-1.91051			0.556359	0.292911	0.161188	0.163373	0.0986032
XB-Br	-6.99686	-6.22666		-3.08303	-2.87786	-2.77528	-2.79648	-2.75579			-3.2643	-3.24566	-3.23634	-3.24795	-3.24909			-9.49096	-9.47232	-9.46301	-9.47461	-9.47576			-3.0752	-2.78193	-2.63529	-2.63127	-2.55593			0.148438	0.167076	0.176395	0.164787	0.163642
XB-I	-8.5434	-7.57889		-4.06004	-3.47549	-3.18321	-3.28315	-3.18699			-4.26198	-3.8501	-3.64416	-3.73203	-3.67299			-11.8409	-11.429	-11.223	-11.3109	-11.2519			-3.96718	-3.51041	-3.28203	-3.16358	-2.99017			-0.335081	0.0768005	0.282741	0.19487	0.253905
																															ME	0.410709	0.284252	0.221024	0.21059	0.173758								ME	-0.512743	-0.21336	-0.0636681	-0.102553	-0.0471489
																															MAE	0.494479	0.284252	0.221024	0.21059	0.173758								MAE	0.557809	0.221459	0.087164	0.102553	0.0471489
																															RMSE	0.565285	0.336201	0.252271	0.227129	0.184169								RMSE	0.763104	0.329634	0.119122	0.12228	0.0546205
	CBS(2/3)
				C-CCSD							C-CCSD(T)							DLPNO-CCSD(T)							DLPNO-CCSD/LD							DLPNO-CCSD(T)													DLPNO-CCSD(T)
	RI-UHF	QRO		X=5	X=6	CPS(5/6)	X=7	CPS(6/7)	X=8		X=5	X=6	CPS(5/6)	X=7	CPS(6/7)	X=8		X=5	X=6	CPS(5/6)	X=7	CPS(6/7)	X=8		X=5	X=6	CPS(5/6)	X=7	CPS(6/7)	X=8		X=5	X=6	CPS(5/6)	X=7	CPS(6/7)	X=8								X=5	X=6	CPS(5/6)	X=7	CPS(6/7)
HB-F	-8.55281	-9.34405		-0.661089	-0.746083	-0.78858	-0.774206	-0.788267	-0.799747		-0.581982	-0.80248	-0.912728	-0.912111	-0.966926	-0.957435		-9.92604	-10.1465	-10.2568	-10.2562	-10.311	-10.3015		-2.21108	-2.18699	-2.17494	-2.03947	-1.96572	-1.81919		0.49986	0.279362	0.169114	0.169731	0.114915	0.124406							F	-0.204016	-0.108552	-0.0608205	0.00198989	0.057261
HB-Cl	-8.04257	-8.85253		-0.684827	-0.582419	-0.531214	-0.636741	-0.663902	-0.659772		-0.546549	-0.626277	-0.666141	-0.748349	-0.809385	-0.786243		-9.39908	-9.4788	-9.51867	-9.60088	-9.66191	-9.63877		-2.41447	-2.10711	-1.95342	-1.97037	-1.90201	-1.77375		0.402617	0.322889	0.283025	0.200817	0.139781	0.162923							Cl	0.195417	0.0990766	0.0509067	0.110686	0.11649
HB-Br	-7.9017	-8.70798		-0.280093	-0.380275	-0.430367	-0.49883	-0.558107	-0.538536		-0.104703	-0.370331	-0.503145	-0.545151	-0.632561	-0.615832		-8.81268	-9.07831	-9.21112	-9.25313	-9.34054	-9.32381		-2.27636	-2.08597	-1.99078	-1.90821	-1.81933	-1.76971		0.67037	0.404741	0.271927	0.229922	0.142512	0.159241							Br	-0.481528	-0.204041	-0.0652978	0.0824368	0.225676
HB-I	-7.4165	-8.34948		0.198279	0.192707	0.189921	0.00431106	-0.0898868	-0.132709		0.656107	0.323258	0.156834	0.16608	0.0874905	-0.140801		-7.69337	-8.02622	-8.19265	-8.1834	-8.26199	-8.49028		-2.33673	-2.06208	-1.92475	-1.90607	-1.82806	-1.71942		1.00041	0.667563	0.501139	0.510384	0.431795	0.203504							I	-1.13307	-0.524562	-0.22031	-0.263288	-0.13265
XB-F	-3.53433	-3.07648		-1.12864	-1.24556	-1.30403	-1.29015	-1.31245	-1.30574		-1.25384	-1.37888	-1.4414	-1.37797	-1.37751	-1.49521		-4.33032	-4.45535	-4.51787	-4.45444	-4.45399	-4.57168		-0.716012	-1.06665	-1.24196	-0.934733	-0.868775	-0.871612		0.295844	0.17081	0.108293	0.171721	0.172176	0.0544834
XB-Cl	-5.69371	-4.96309		-2.31008	-2.35975	-2.38458	-2.45178	-2.4978	-2.48822		-2.47415	-2.65022	-2.73826	-2.76068	-2.81592	-2.89991		-7.43724	-7.61331	-7.70135	-7.72378	-7.77901	-7.863		-2.67464	-2.42922	-2.30651	-2.19233	-2.07389	-2.09023		0.598033	0.421965	0.333931	0.311503	0.256271	0.172274
XB-Br	-6.94453	-6.17408		-2.99682	-2.86714	-2.8023	-2.78332	-2.74141	-2.7819		-3.27648	-3.26462	-3.25869	-3.15297	-3.09714	-3.28633		-9.45056	-9.4387	-9.43277	-9.32704	-9.27121	-9.46041		-3.10527	-2.85519	-2.73014	-2.69624	-2.61677	-2.40537		0.188842	0.2007	0.206629	0.312358	0.368187	0.178995
XB-I	-8.4939	-7.5251		-3.88879	-3.44112	-3.21729	-3.25571	-3.163	-3.19914		-4.11335	-3.83769	-3.69987	-3.7336	-3.68155	-3.69211		-11.6384	-11.3628	-11.225	-11.2587	-11.2066	-11.2172		-4.08357	-3.62887	-3.40152	-3.24079	-3.04674	-2.97454		-0.132656	0.143001	0.280829	0.247097	0.299145	0.288585
																															ME	0.440415	0.326379	0.269361	0.269192	0.240598	0.168051							ME	-0.405799	-0.18452	-0.0738803	-0.0170438	0.0666941
																															MAE	0.473579	0.326379	0.269361	0.269192	0.240598	0.168051							MAE	0.503507	0.234058	0.0993336	0.1146	0.133019
																															RMSE	0.543209	0.363957	0.291244	0.288886	0.264544	0.179151							RMSE	0.63157	0.29086	0.121543	0.148637	0.146095
	CBS(3/4)
				C-CCSD							C-CCSD(T)							DLPNO-CCSD(T)							DLPNO-CCSD/LD							DLPNO-CCSD(T)													DLPNO-CCSD(T)
	RI-UHF	QRO		X=5	X=6	CPS(5/6)	X=7	CPS(6/7)	X=8		X=5	X=6	CPS(5/6)	X=7	CPS(6/7)	X=8		X=5	X=6	CPS(5/6)	X=7	CPS(6/7)	X=8		X=5	X=6	CPS(5/6)	X=7	CPS(6/7)	X=8		X=5	X=6	CPS(5/6)	X=7	CPS(6/7)	X=8								X=5	X=6	CPS(5/6)	X=7	CPS(6/7)
HB-F	-8.60021	-9.38255		-0.909978	-0.783257	-0.719896	-0.795863	-0.802166	-0.811718		-0.753412	-0.895311	-0.966261	-0.931317	-0.94932	-0.973658		-10.136	-10.2779	-10.3488	-10.3139	-10.3319	-10.3562		-2.04534	-1.98743	-1.95847	-1.97122	-1.96311	-1.71924		0.289939	0.14804	0.0770905	0.112034	0.0940309	0.0696931							F	-0.183719	0.00105848	0.0934474	-0.03677	-0.0556842
HB-Cl	-8.08892	-8.89306		-0.557404	-0.650765	-0.697445	-0.67154	-0.681928	-0.714283		-0.471331	-0.695909	-0.808198	-0.762244	-0.795412	-0.841309		-9.36439	-9.58897	-9.70125	-9.6553	-9.68847	-9.73437		-1.99224	-1.93371	-1.90445	-1.92986	-1.92793	-1.70848		0.437306	0.212728	0.100439	0.146393	0.113225	0.0673277							Cl	0.197643	0.0695051	0.00543639	0.00324845	-0.0298799
HB-Br	-7.94001	-8.74209		-0.249255	-0.374879	-0.437691	-0.445623	-0.480994	-0.516679		-0.0431515	-0.358616	-0.516348	-0.483812	-0.54641	-0.593262		-8.78525	-9.10071	-9.25844	-9.22591	-9.2885	-9.33536		-1.92271	-1.94288	-1.95296	-1.9562	-1.96286	-1.69904		0.697803	0.382339	0.224607	0.257143	0.194544	0.147693							Br	-0.680648	-0.302148	-0.112898	-0.142777	-0.0630912
HB-I	-7.45575	-8.3842		0.392136	0.274789	0.216116	0.0124192	-0.118766	-0.111443		0.6689	0.397279	0.261469	0.0431729	-0.13388	-0.133783		-7.7153	-7.98692	-8.12273	-8.34102	-8.51808	-8.51798		-1.93958	-1.90445	-1.88688	-1.90578	-1.90645	-1.72358		0.978489	0.706869	0.571059	0.352762	0.175709	0.175806							I	-1.22074	-0.657004	-0.375135	-0.301844	-0.124264
XB-F	-3.54132	-3.08522		-1.35534	-1.24217	-1.18558	-1.29225	-1.31729	-1.3054		-1.43472	-1.39184	-1.3704	-1.46568	-1.5026	-1.48809		-4.51994	-4.47707	-4.45563	-4.5509	-4.58782	-4.57332		-0.702447	-1.0492	-1.22257	-0.933235	-0.875253	-0.869825		0.10622	0.149099	0.170538	0.075264	0.0383467	0.0528481
XB-Cl	-5.80924	-5.07878		-2.23163	-2.36491	-2.43155	-2.42222	-2.45088	-2.44143		-2.32155	-2.67427	-2.85062	-2.80686	-2.87315	-2.85249		-7.40033	-7.75305	-7.9294	-7.88564	-7.95193	-7.93127		-2.69264	-2.42141	-2.28579	-2.31527	-2.2622	-2.01287		0.634948	0.282233	0.105875	0.149641	0.0833452	0.104007
XB-Br	-6.9842	-6.21436		-3.16238	-2.96926	-2.8727	-2.86268	-2.80939	-2.87223		-3.40789	-3.34485	-3.31333	-3.31067	-3.29359	-3.35207		-9.62224	-9.55921	-9.52769	-9.52503	-9.50795	-9.56643		-3.0655	-2.84373	-2.73285	-2.69151	-2.61539	-2.42147		0.0171554	0.0801908	0.111708	0.114366	0.131453	0.0729712
XB-I	-8.52775	-7.56406		-3.9719	-3.50113	-3.26574	-3.43097	-3.39589	-3.30701		-4.18399	-3.89187	-3.74581	-3.89081	-3.89029	-3.78029		-11.748	-11.4559	-11.3099	-11.4549	-11.4543	-11.3443		-3.94478	-3.6528	-3.5068	-3.27153	-3.08089	-2.88592		-0.242253	0.0498649	0.195924	0.0509182	0.0514449	0.161443
																															ME	0.364951	0.25142	0.194655	0.157315	0.110262	0.106474							ME	-0.471867	-0.222147	-0.0972873	-0.119536	-0.0682298
																															MAE	0.425514	0.25142	0.194655	0.157315	0.110262	0.106474							MAE	0.570688	0.257429	0.146729	0.12116	0.0682298
																															RMSE	0.523581	0.320901	0.245903	0.183124	0.121823	0.11571							RMSE	0.711742	0.363242	0.201391	0.167971	0.0765107
				MAE SUMMARY OF DLPNO-CCSD(T) INTERACTION ENERGIES
				X=5	X=6	CPS(5/6)	X=7	CPS(6/7)	X=8
			DZ	1.06955	0.891613	0.802645	0.749836	0.678947	0.770141
			TZ	0.68416	0.546556	0.477754	0.45817	0.413978	0.401822
			QZ	0.500303	0.370344	0.308574	0.278618	0.232754	0.225486
			5Z	0.494479	0.284252	0.221024	0.21059	0.173758
			CBS(2/3)	0.473579	0.326379	0.269361	0.269192	0.240598	0.168051
			CBS(3/4)	0.425514	0.25142	0.194655	0.157315	0.110262	0.106474
				MAE SUMMARY OF DLPNO-CCSD(T) INTERACTION ENERGY DIFFERENCE OF ADDUCTS WITH THE SAME HALOGEN
				X=5	X=6	CPS(5/6)	X=7	CPS(6/7)	X=8
			DZ	0.353383	0.174073	0.254698	0.343657	0.488448	0.335712
			TZ	0.450065	0.196443	0.0926914	0.0890502	0.149386	0.151048
			QZ	0.516879	0.228111	0.083727	0.0892623	0.0498941	0.0536344
			5Z	0.557809	0.221459	0.087164	0.102553	0.0471489
			CBS(2/3)	0.63157	0.29086	0.121543	0.148637	0.146095	0.0561373
			CBS(3/4)	0.570688	0.257429	0.146729	0.12116	0.0682298	0.0356523
[truncated: 1 more columns]

## Sheet: IB8-HFLD
	HFLD LONDON DISPERSION AND INTERACTION ENERGIES AND THEIR ERROR STATISTICS FOR THE IB8 SET
H-bond and X-bond adducts are labelled with HB and XB, followed by the involving halogen. For example, HB-F and XB-F correspond to H2O---2H5C6F+ and 2H5C6F+---OH2, respectively.
	DZ
					QRO/LD							ROHF/LD							UHF/HFLD							QRO/HFLD							ROHF/HFLD								UHF/HFLD Error for Int. En. wrt CCSD(T)/CBS* Reference							QRO/HFLD Error for Int. En. wrt CCSD(T)/CBS* Reference
	RI-UHF	QRO	ROHF		X=5	X=6	X=7	CPS(6/7)	X=8	NormalPNO*		X=5	X=6	X=7	CPS(6/7)	X=8	NormalPNO*		X=5	X=6	X=7	CPS(6/7)	X=8	NormalPNO*		X=5	X=6	X=7	CPS(6/7)	X=8	NormalPNO*		X=5	X=6	X=7	CPS(6/7)	X=8	NormalPNO*			X=5	X=6	X=7	CPS(6/7)	X=8	NormalPNO*		X=5	X=6
HB-F	-8.73711	-9.45596	-9.16002		-1.45021	-1.81075	-1.7411	-1.70627	-1.5796	-1.84078		-1.44848	-1.78652	-1.71016	-1.67199	-1.56317	-1.80147		-10.1873	-10.5479	-10.4782	-10.4434	-10.3167	-10.5779		-10.9062	-11.2667	-11.1971	-11.1622	-11.0356	-11.2967		-10.6085	-10.9465	-10.8702	-10.832	-10.7232	-10.9615			0.238581	-0.121968	-0.0523144	-0.0174876	0.109184	-0.151991		-0.480272	-0.84082
HB-Cl	-8.25518	-8.99526	-8.64957		-1.36857	-1.78821	-1.71134	-1.6729	-1.57287	-1.80088		-1.36853	-1.77457	-1.71332	-1.68269	-1.56582	-1.78613		-9.62374	-10.0434	-9.96651	-9.92808	-9.82805	-10.0561		-10.3638	-10.7835	-10.7066	-10.6682	-10.5681	-10.7961		-10.0181	-10.4241	-10.3629	-10.3323	-10.2154	-10.4357			0.177949	-0.241691	-0.164819	-0.126384	-0.0263581	-0.254361		-0.56213	-0.98177
HB-Br	-8.06851	-8.81753	-8.4503		-1.37056	-1.77596	-1.70782	-1.67375	-1.57634	-1.80331		-1.37214	-1.77436	-1.70202	-1.66585	-1.5685	-1.7946		-9.43907	-9.84447	-9.77633	-9.74226	-9.64485	-9.87182		-10.1881	-10.5935	-10.5254	-10.4913	-10.3939	-10.6208		-9.82244	-10.2247	-10.1523	-10.1161	-10.0188	-10.2449			0.0439788	-0.361421	-0.293283	-0.259213	-0.161806	-0.388775		-0.705042	-1.11044
HB-I	-7.59187	-8.47074	-8.02443		-1.2661	-1.74878	-1.669	-1.62912	-1.55428	-1.7508		-1.30816	-1.73919	-1.65943	-1.61954	-1.54269	-1.74003		-8.85797	-9.34064	-9.26087	-9.22098	-9.14615	-9.34267		-9.73684	-10.2195	-10.1397	-10.0999	-10.025	-10.2215		-9.33259	-9.76362	-9.68386	-9.64398	-9.56713	-9.76447			-0.164183	-0.646856	-0.567084	-0.527198	-0.452364	-0.648885		-1.04306	-1.52573
XB-F	-3.55346	-3.11188	-3.3173		-0.518554	-0.864303	-0.76616	-0.717088	-0.728668	-0.819109		-0.539137	-0.862098	-0.767277	-0.719867	-0.731462	-0.823653		-4.07201	-4.41776	-4.31962	-4.27055	-4.28213	-4.37257		-3.63043	-3.97618	-3.87804	-3.82897	-3.84054	-3.93099		-3.85644	-4.1794	-4.08458	-4.03717	-4.04877	-4.14096			0.55415	0.208401	0.306544	0.355615	0.344036	0.253595		0.995733	0.649984
XB-Cl	-5.72513	-5.03104	-5.35949		-2.0705	-1.95555	-1.78692	-1.7026	-1.73525	-1.84532		-2.06949	-1.95165	-1.77735	-1.69019	-1.73109	-1.8363		-7.79563	-7.68068	-7.51205	-7.42773	-7.46038	-7.57044		-7.10154	-6.98659	-6.81796	-6.73364	-6.76629	-6.87635		-7.42898	-7.31114	-7.13683	-7.04968	-7.09058	-7.19579			0.239648	0.354602	0.523232	0.607547	0.574901	0.464836		0.933737	1.04869
XB-Br	-7.03046	-6.28376	-6.6377		-2.48012	-2.391	-2.22249	-2.13824	-2.12081	-2.27097		-2.47142	-2.36893	-2.2437	-2.18109	-2.12649	-2.26489		-9.51058	-9.42146	-9.25295	-9.1687	-9.15127	-9.30143		-8.76389	-8.67477	-8.50625	-8.422	-8.40457	-8.55473		-9.10911	-9.00662	-8.8814	-8.81879	-8.76418	-8.90258			0.128816	0.217936	0.386449	0.470705	0.488134	0.337973		0.875514	0.964634
XB-I	-8.51495	-7.5855	-8.02539		-3.06924	-3.24072	-2.85293	-2.65903	-2.69244	-2.99243		-3.11461	-3.26359	-2.84256	-2.63205	-2.71491	-2.99663		-11.5842	-11.7557	-11.3679	-11.174	-11.2074	-11.5074		-10.6547	-10.8262	-10.4384	-10.2445	-10.2779	-10.5779		-11.14	-11.289	-10.868	-10.6574	-10.7403	-11.022			-0.0784004	-0.249885	0.13791	0.331807	0.298396	-0.00159597		0.85105	0.679565
																																								ME	0.142567	-0.10511	0.0345792	0.104424	0.146765	-0.0486504		0.108192	-0.139486
																																								MAE	0.203213	0.300345	0.303954	0.336995	0.306897	0.312751		0.805817	0.975205
																																								RMSE	0.25118	0.33568	0.348856	0.385461	0.357004	0.363079		0.82809	1.00911
	TZ
					QRO/LD							ROHF/LD							UHF/HFLD							QRO/HFLD							ROHF/HFLD								UHF/HFLD Error for Int. En. wrt CCSD(T)/CBS* Reference							QRO/HFLD Error for Int. En. wrt CCSD(T)/CBS* Reference
	RI-UHF	QRO	ROHF		X=5	X=6	X=7	CPS(6/7)	X=8	NormalPNO*		X=5	X=6	X=7	CPS(6/7)	X=8	NormalPNO*		X=5	X=6	X=7	CPS(6/7)	X=8	NormalPNO*		X=5	X=6	X=7	CPS(6/7)	X=8	NormalPNO*		X=5	X=6	X=7	CPS(6/7)	X=8	NormalPNO*			X=5	X=6	X=7	CPS(6/7)	X=8	NormalPNO*		X=5	X=6
HB-F	-8.59804	-9.37152	-9.04707		-1.7898	-1.97831	-1.85945	-1.80001	-1.66318	-1.84892		-1.7874	-1.95749	-1.8321	-1.76941	-1.62549	-1.82149		-10.3878	-10.5764	-10.4575	-10.3981	-10.2612	-10.447		-11.1613	-11.3498	-11.231	-11.1715	-11.0347	-11.2204		-10.8345	-11.0046	-10.8792	-10.8165	-10.6726	-10.8686			0.0380602	-0.150456	-0.0315906	0.0278421	0.16468	-0.0210662		-0.735416	-0.923932
HB-Cl	-8.09475	-8.88755	-8.5156		-1.88347	-1.92629	-1.82625	-1.77624	-1.62983	-1.82827		-1.88346	-1.91707	-1.77474	-1.70357	-1.6195	-1.81645		-9.97822	-10.021	-9.921	-9.87098	-9.72457	-9.92302		-10.771	-10.8138	-10.7138	-10.6638	-10.5174	-10.7158		-10.3991	-10.4327	-10.2903	-10.2192	-10.1351	-10.3321			-0.176524	-0.219342	-0.119307	-0.0692899	0.0771181	-0.121324		-0.96933	-1.01215
HB-Br	-7.94264	-8.73486	-8.34687		-1.79409	-1.9094	-1.78654	-1.72511	-1.64315	-1.8252		-1.84284	-1.90494	-1.77019	-1.70282	-1.62269	-1.80522		-9.73673	-9.85204	-9.72918	-9.66775	-9.58579	-9.76784		-10.529	-10.6443	-10.5214	-10.46	-10.378	-10.5601		-10.1897	-10.2518	-10.1171	-10.0497	-9.96956	-10.1521			-0.253683	-0.36899	-0.246132	-0.184702	-0.102739	-0.284792		-1.04591	-1.16121
HB-I	-7.45954	-8.37924	-7.91337		-1.78769	-1.88352	-1.77342	-1.71838	-1.61008	-1.76455		-1.79032	-1.8762	-1.7371	-1.66755	-1.58214	-1.77097		-9.24723	-9.34306	-9.23296	-9.17791	-9.06962	-9.22409		-10.1669	-10.2628	-10.1527	-10.0976	-9.98932	-10.1438		-9.70369	-9.78956	-9.65046	-9.58091	-9.49551	-9.68434			-0.55344	-0.649273	-0.539176	-0.484127	-0.375831	-0.530299		-1.47314	-1.56898
XB-F	-3.53902	-3.08516	-3.28793		-0.624857	-0.956589	-0.836393	-0.776294	-0.781822	-0.91238		-0.646724	-0.958642	-0.839248	-0.779551	-0.783079	-0.909936		-4.16388	-4.49561	-4.37541	-4.31532	-4.32084	-4.4514		-3.71002	-4.04175	-3.92156	-3.86146	-3.86699	-3.99754		-3.93465	-4.24657	-4.12718	-4.06748	-4.07101	-4.19787			0.462286	0.130553	0.25075	0.310848	0.305321	0.174763		0.916144	0.584411
XB-Cl	-5.70142	-4.97977	-5.3112		-2.40165	-2.21998	-2.00828	-1.90243	-1.91164	-2.1184		-2.39975	-2.2042	-1.99401	-1.88892	-1.92957	-2.10094		-8.10307	-7.9214	-7.7097	-7.60385	-7.61306	-7.81982		-7.38142	-7.19974	-6.98805	-6.8822	-6.8914	-7.09817		-7.71095	-7.5154	-7.30521	-7.20012	-7.24078	-7.41214			-0.0677908	0.113882	0.325577	0.431425	0.422222	0.215458		0.653863	0.835536
XB-Br	-6.96562	-6.20099	-6.54914		-2.69748	-2.56905	-2.36797	-2.26743	-2.27393	-2.53349		-2.80089	-2.64592	-2.50712	-2.43772	-2.28622	-2.5736		-9.6631	-9.53466	-9.33359	-9.23305	-9.23955	-9.49911		-8.89848	-8.77004	-8.56896	-8.46842	-8.47493	-8.73449		-9.35003	-9.19506	-9.05626	-8.98686	-8.83536	-9.12274			-0.0237007	0.104736	0.305814	0.406353	0.399849	0.140289		0.740925	0.869361
XB-I	-8.49906	-7.53992	-7.98194		-3.39437	-3.42025	-3.08231	-2.91334	-2.82652	-3.22801		-3.56281	-3.55008	-3.12021	-2.90527	-2.8783	-3.30424		-11.8934	-11.9193	-11.5814	-11.4124	-11.3256	-11.7271		-10.9343	-10.9602	-10.6222	-10.4533	-10.3664	-10.7679		-11.5448	-11.532	-11.1021	-10.8872	-10.8602	-11.2862			-0.387647	-0.41352	-0.0755821	0.093387	0.180204	-0.221281		0.571497	0.545624
																																								ME	-0.120305	-0.181551	-0.0162058	0.0664669	0.133853	-0.0810317		-0.167671	-0.228917
																																								MAE	0.245391	0.268844	0.236741	0.250997	0.253495	0.213659		0.888278	0.93765
																																								RMSE	0.310724	0.324122	0.281655	0.302214	0.284762	0.255709		0.927829	0.986239
	QZ
					QRO/LD							ROHF/LD							UHF/HFLD							QRO/HFLD							ROHF/HFLD								UHF/HFLD Error for Int. En. wrt CCSD(T)/CBS* Reference							QRO/HFLD Error for Int. En. wrt CCSD(T)/CBS* Reference
	RI-UHF	QRO	ROHF		X=5	X=6	X=7	CPS(6/7)	X=8	NormalPNO*		X=5	X=6	X=7	CPS(6/7)	X=8	NormalPNO*		X=5	X=6	X=7	CPS(6/7)	X=8	NormalPNO*		X=5	X=6	X=7	CPS(6/7)	X=8	NormalPNO*		X=5	X=6	X=7	CPS(6/7)	X=8	NormalPNO*			X=5	X=6	X=7	CPS(6/7)	X=8	NormalPNO*		X=5	X=6
HB-F	-8.59971	-9.37999	-9.04798		-1.83858	-1.93934	-1.86634	-1.82985	-1.6455	-1.95264		-1.84505	-1.91838	-1.83606	-1.7949	-1.61638	-1.94417		-10.4383	-10.539	-10.4661	-10.4296	-10.2452	-10.5524		-11.2186	-11.3193	-11.2463	-11.2098	-11.0255	-11.3326		-10.893	-10.9664	-10.884	-10.8429	-10.6644	-10.9922			-0.012389	-0.113152	-0.0401586	-0.00366188	0.180689	-0.126456		-0.792671	-0.893434
HB-Cl	-8.09027	-8.89178	-8.5123		-1.84562	-1.89077	-1.83182	-1.80234	-1.6309	-1.99058		-1.83791	-1.8811	-1.83374	-1.81006	-1.62754	-1.97837		-9.93589	-9.98103	-9.92208	-9.89261	-9.72117	-10.0808		-10.7374	-10.7825	-10.7236	-10.6941	-10.5227	-10.8824		-10.3502	-10.3934	-10.346	-10.3224	-10.1398	-10.4907			-0.134198	-0.179342	-0.120392	-0.0909174	0.0805267	-0.279149		-0.935713	-0.980857
HB-Br	-7.94062	-8.74042	-8.34243		-1.77044	-1.88681	-1.81983	-1.78634	-1.62883	-1.94715		-1.82142	-1.86021	-1.80075	-1.77102	-1.61215	-1.95665		-9.71106	-9.82743	-9.76044	-9.72695	-9.56945	-9.88777		-10.5109	-10.6272	-10.5602	-10.5268	-10.3693	-10.6876		-10.1638	-10.2026	-10.1432	-10.1134	-9.95458	-10.2991			-0.228008	-0.344377	-0.277395	-0.243904	-0.0864012	-0.404718		-1.02781	-1.14418
HB-I	-7.45663	-8.38305	-7.90866		-1.77417	-1.85186	-1.78696	-1.7545	-1.59383	-1.89994		-1.76851	-1.83188	-1.77086	-1.74035	-1.59696	-1.89206		-9.23079	-9.30848	-9.24358	-9.21113	-9.05045	-9.35656		-10.1572	-10.2349	-10.17	-10.1376	-9.97688	-10.283		-9.67717	-9.74054	-9.67952	-9.649	-9.50562	-9.80072			-0.537006	-0.614698	-0.549796	-0.517345	-0.356667	-0.662775		-1.46343	-1.54112
XB-F	-3.54079	-3.08521	-3.2849		-0.652026	-0.978862	-0.860762	-0.801712	-0.801252	-0.9342		-0.674656	-0.98886	-0.847365	-0.776617	-0.813735	-0.933551		-4.19281	-4.51965	-4.40155	-4.3425	-4.34204	-4.47499		-3.73724	-4.06407	-3.94597	-3.88692	-3.88646	-4.01941		-3.95956	-4.27376	-4.13226	-4.06152	-4.09863	-4.21845			0.433353	0.106517	0.224617	0.283667	0.284127	0.151179		0.888929	0.562093
XB-Cl	-5.78428	-5.05585	-5.37592		-2.52035	-2.29762	-2.14766	-2.07268	-1.92956	-2.17102		-2.5147	-2.29288	-2.15739	-2.08965	-1.9265	-2.19096		-8.30463	-8.0819	-7.93194	-7.85696	-7.71383	-7.9553		-7.5762	-7.35348	-7.20352	-7.12854	-6.98541	-7.22687		-7.89062	-7.66881	-7.53332	-7.46557	-7.30243	-7.56688			-0.269347	-0.0466198	0.103339	0.178319	0.321444	0.0799822		0.459075	0.681802
XB-Br	-6.9799	-6.21126	-6.57042		-2.89286	-2.7255	-2.58396	-2.51319	-2.32436	-2.68909		-2.88819	-2.709	-2.57865	-2.51347	-2.34537	-2.70357		-9.87276	-9.7054	-9.56386	-9.49309	-9.30426	-9.66899		-9.10412	-8.93677	-8.79522	-8.72445	-8.53563	-8.90035		-9.45861	-9.27942	-9.14907	-9.08389	-8.91579	-9.27399			-0.233359	-0.0660035	0.0755399	0.146312	0.335136	-0.0295904		0.535277	0.702633
XB-I	-8.52111	-7.55847	-8.0119		-3.73388	-3.65743	-3.26182	-3.06402	-2.93915	-3.44651		-3.72836	-3.64925	-3.24327	-3.04028	-2.92508	-3.45683		-12.255	-12.1785	-11.7829	-11.5851	-11.4603	-11.9676		-11.2924	-11.2159	-10.8203	-10.6225	-10.4976	-11.005		-11.7403	-11.6611	-11.2552	-11.0522	-10.937	-11.4687			-0.7492	-0.67275	-0.27714	-0.0793344	0.0455353	-0.461826		0.213439	0.289889
																																								ME	-0.216269	-0.241303	-0.107673	-0.0408581	0.100549	-0.216669		-0.265363	-0.290397
																																								MAE	0.324608	0.267932	0.208547	0.192933	0.211316	0.274459		0.789543	0.849501
																																								RMSE	0.392846	0.355648	0.259561	0.243767	0.242964	0.342854		0.868542	0.92216
	5Z
					QRO/LD							ROHF/LD							UHF/HFLD							QRO/HFLD							ROHF/HFLD								UHF/HFLD Error for Int. En. wrt CCSD(T)/CBS* Reference							QRO/HFLD Error for Int. En. wrt CCSD(T)/CBS* Reference
	RI-UHF	QRO	ROHF		X=5	X=6	X=7	CPS(6/7)	X=8	NormalPNO*		X=5	X=6	X=7	CPS(6/7)	X=8	NormalPNO*		X=5	X=6	X=7	CPS(6/7)	X=8	NormalPNO*		X=5	X=6	X=7	CPS(6/7)	X=8	NormalPNO*		X=5	X=6	X=7	CPS(6/7)	X=8	NormalPNO*			X=5	X=6	X=7	CPS(6/7)	X=8	NormalPNO*		X=5	X=6
HB-F	-8.60223	-9.38455	-9.05056		-1.87028	-2.05284	-1.87285	-1.78286	-1.66177	-2.03493		-1.87571	-2.0319	-1.85333	-1.76404	-1.64797	-2.02948		-10.4725	-10.6551	-10.4751	-10.3851	-10.264	-10.6372		-11.2548	-11.4374	-11.2574	-11.1674	-11.0463	-11.4195		-10.9263	-11.0825	-10.9039	-10.8146	-10.6985	-11.08			-0.0466092	-0.229174	-0.0491837	0.0408114	0.161896	-0.211258		-0.82893	-1.01149
HB-Cl	-8.08924	-8.89377	-8.51184		-1.91005	-1.99861	-1.84075	-1.76182	-1.64184	-2.02787		-1.90972	-1.98926	-1.83724	-1.76123	-1.63508	-2.04087		-9.9993	-10.0878	-9.92999	-9.85106	-9.73109	-10.1171		-10.8038	-10.8924	-10.7345	-10.6556	-10.5356	-10.9216		-10.4216	-10.5011	-10.3491	-10.2731	-10.1469	-10.5527			-0.197605	-0.286157	-0.128298	-0.0493688	0.0706062	-0.315417		-1.00213	-1.09068
HB-Br	-7.94206	-8.74421	-8.3449		-1.84244	-1.98341	-1.8371	-1.76394	-1.63775	-2.00573		-1.89192	-1.97627	-1.83661	-1.76678	-1.6272	-2.01194		-9.7845	-9.92547	-9.77916	-9.706	-9.57981	-9.94779		-10.5867	-10.7276	-10.5813	-10.5082	-10.382	-10.7499		-10.2368	-10.3212	-10.1815	-10.1117	-9.97209	-10.3568			-0.301454	-0.442425	-0.296111	-0.222954	-0.09676	-0.464742		-1.10361	-1.24458
HB-I	-7.45799	-8.38691	-7.91124		-1.83362	-1.94698	-1.78655	-1.70634	-1.59702	-1.93958		-1.83627	-1.94547	-1.76931	-1.68124	-1.58367	-1.93068		-9.29161	-9.40497	-9.24454	-9.16433	-9.05501	-9.39757		-10.2205	-10.3339	-10.1735	-10.0933	-9.98394	-10.3265		-9.74751	-9.85671	-9.68056	-9.59248	-9.49492	-9.84193			-0.597823	-0.711183	-0.550754	-0.47054	-0.361224	-0.703782		-1.52675	-1.64011
XB-F	-3.54065	-3.08418	-3.2822		-0.663978	-0.986788	-0.857335	-0.792609	-0.809185	-0.930287		-0.686885	-0.995231	-0.849485	-0.776612	-0.809956	-0.930081		-4.20463	-4.52743	-4.39798	-4.33326	-4.34983	-4.47093		-3.74816	-4.07097	-3.94151	-3.87679	-3.89336	-4.01447		-3.96909	-4.27743	-4.13169	-4.05881	-4.09216	-4.21228			0.421539	0.0987293	0.228182	0.292908	0.276332	0.15523		0.878008	0.555198
XB-Cl	-5.85169	-5.11855	-5.43811		-2.56201	-2.38609	-2.04009	-1.86709	-1.95033	-2.1324		-2.55665	-2.28879	-2.05918	-1.94437	-1.90953	-2.14651		-8.4137	-8.23778	-7.89178	-7.71878	-7.80202	-7.98409		-7.68056	-7.50464	-7.15864	-6.98564	-7.06888	-7.25095		-7.99476	-7.7269	-7.49729	-7.38248	-7.34764	-7.58462			-0.378425	-0.202498	0.143502	0.316502	0.233262	0.0511868		0.354716	0.530643
XB-Br	-6.99686	-6.22666	-6.58653		-2.96687	-2.72627	-2.60415	-2.54308	-2.35141	-2.63616		-2.96291	-2.7409	-2.58169	-2.50209	-2.35909	-2.62386		-9.96373	-9.72313	-9.601	-9.53994	-9.34826	-9.63302		-9.19354	-8.95294	-8.83081	-8.76975	-8.57807	-8.86283		-9.54945	-9.32744	-9.16823	-9.08863	-8.94562	-9.21039			-0.324328	-0.0837286	0.0383971	0.09946	0.291137	0.00638143		0.445864	0.686463
XB-I	-8.5434	-7.57889	-8.03336		-3.83134	-3.60814	-3.24184	-3.05868	-2.90601	-3.38942		-3.8266	-3.55652	-3.28927	-3.15565	-2.91246	-3.36996		-12.3747	-12.1515	-11.7852	-11.6021	-11.4494	-11.9328		-11.4102	-11.187	-10.8207	-10.6376	-10.4849	-10.9683		-11.86	-11.5899	-11.3226	-11.189	-10.9458	-11.4033			-0.868956	-0.645756	-0.279449	-0.0962949	0.0563744	-0.427033		0.095556	0.318757
																																								ME	-0.286708	-0.312774	-0.111714	-0.0111844	0.078953	-0.238679		-0.335909	-0.361976
																																								MAE	0.392092	0.337456	0.214235	0.198605	0.193449	0.291879		0.779445	0.884741
																																								RMSE	0.456982	0.404767	0.265075	0.245039	0.220723	0.364782		0.890572	0.975596
	CBS(2/3)
					QRO/LD							ROHF/LD							UHF/HFLD							QRO/HFLD							ROHF/HFLD								UHF/HFLD Error for Int. En. wrt CCSD(T)/CBS* Reference							QRO/HFLD Error for Int. En. wrt CCSD(T)/CBS* Reference
	RI-UHF	QRO	ROHF		X=5	X=6	X=7	CPS(6/7)	X=8	NormalPNO*		X=5	X=6	X=7	CPS(6/7)	X=8	NormalPNO*		X=5	X=6	X=7	CPS(6/7)	X=8	NormalPNO*		X=5	X=6	X=7	CPS(6/7)	X=8	NormalPNO*		X=5	X=6	X=7	CPS(6/7)	X=8	NormalPNO*			X=5	X=6	X=7	CPS(6/7)	X=8	NormalPNO*		X=5	X=6
HB-F	-8.55281	-9.34405	-9.01033		-1.98823	-2.07622	-1.9286	-1.85479	-1.71201	-1.85368		-1.98544	-2.05739	-1.90335	-1.82634	-1.66191	-1.83318		-10.541	-10.629	-10.4814	-10.4076	-10.2648	-10.4065		-11.3323	-11.4203	-11.2727	-11.1988	-11.0561	-11.1977		-10.9958	-11.0677	-10.9137	-10.8367	-10.6722	-10.8435			-0.115147	-0.203138	-0.0555164	0.0182944	0.161074	0.0194022		-0.906388	-0.994379
HB-Cl	-8.04257	-8.85253	-8.47203		-2.18435	-2.00697	-1.8934	-1.83662	-1.66311	-1.84428		-2.18435	-2.00035	-1.81063	-1.71577	-1.65087	-1.83417		-10.2269	-10.0495	-9.93598	-9.87919	-9.70568	-9.88685		-11.0369	-10.8595	-10.7459	-10.6891	-10.5156	-10.6968		-10.6564	-10.4724	-10.2827	-10.1878	-10.1229	-10.3062			-0.425225	-0.247854	-0.134283	-0.0774982	0.0960126	-0.0851564		-1.23518	-1.05781
HB-Br	-7.9017	-8.70798	-8.31324		-2.04158	-1.98737	-1.83254	-1.75513	-1.68219	-1.83799		-2.11788	-1.98124	-1.81003	-1.72442	-1.65435	-1.81143		-9.94328	-9.88908	-9.73424	-9.65683	-9.58389	-9.7397		-10.7496	-10.6954	-10.5405	-10.4631	-10.3902	-10.546		-10.4311	-10.2945	-10.1233	-10.0377	-9.96759	-10.1247			-0.460234	-0.406028	-0.251195	-0.173779	-0.10084	-0.256648		-1.26651	-1.2123
HB-I	-7.4165	-8.34948	-7.87724		-2.09247	-1.96226	-1.83444	-1.77053	-1.64268	-1.77258		-2.07207	-1.95626	-1.78248	-1.69559	-1.60519	-1.78905		-9.50897	-9.37876	-9.25094	-9.18704	-9.05919	-9.18908		-10.442	-10.3117	-10.1839	-10.12	-9.99216	-10.1221		-9.94931	-9.8335	-9.65973	-9.57284	-9.48243	-9.6663			-0.815187	-0.684975	-0.557157	-0.493249	-0.365399	-0.495294		-1.74817	-1.61795
XB-F	-3.53433	-3.07648	-3.27838		-0.686974	-1.01052	-0.877432	-0.81089	-0.812882	-0.966882		-0.709591	-1.01506	-0.881303	-0.814427	-0.81324	-0.960354		-4.2213	-4.54484	-4.41176	-4.34522	-4.34721	-4.50121		-3.76345	-4.08699	-3.95391	-3.88737	-3.88936	-4.04336		-3.98797	-4.29343	-4.15968	-4.0928	-4.09162	-4.23873			0.404864	0.0813224	0.214406	0.280948	0.278956	0.124957		0.862715	0.539172
XB-Cl	-5.69371	-4.96309	-5.2955		-2.59515	-2.37449	-2.13763	-2.0192	-2.01471	-2.27797		-2.59273	-2.35177	-2.12062	-2.00504	-2.04556	-2.25557		-8.28886	-8.0682	-7.83134	-7.71291	-7.70842	-7.97168		-7.55824	-7.33758	-7.10072	-6.98229	-6.9778	-7.24107		-7.88823	-7.64727	-7.41612	-7.30054	-7.34106	-7.55107			-0.253581	-0.0329222	0.203937	0.322366	0.326862	0.0635939		0.477037	0.697696
XB-Br	-6.94453	-6.17408	-6.52034		-2.82449	-2.67308	-2.45297	-2.34292	-2.36341	-2.68689		-2.99341	-2.80777	-2.66104	-2.58767	-2.37956	-2.75399		-9.76902	-9.61761	-9.39751	-9.28745	-9.30794	-9.63143		-8.99857	-8.84716	-8.62705	-8.517	-8.53749	-8.86097		-9.51375	-9.32811	-9.18138	-9.10801	-8.8999	-9.27433			-0.129623	0.0217868	0.241895	0.351948	0.331459	0.00797378		0.640832	0.792242
XB-I	-8.4939	-7.5251	-7.96781		-3.58436	-3.52515	-3.21634	-3.06194	-2.90487	-3.36566		-3.82471	-3.71748	-3.28244	-3.06492	-2.97377	-3.48399		-12.0783	-12.019	-11.7102	-11.5558	-11.3988	-11.8596		-11.1095	-11.0502	-10.7414	-10.587	-10.43	-10.8908		-11.7925	-11.6853	-11.2503	-11.0327	-10.9416	-11.4518			-0.572469	-0.513255	-0.20445	-0.0500475	0.107023	-0.353768		0.396332	0.455546
																																								ME	-0.295825	-0.248133	-0.0677956	0.022373	0.104393	-0.121867		-0.347416	-0.299723
																																								MAE	0.397041	0.27391	0.232855	0.221016	0.220953	0.175849		0.941645	0.920887
																																								RMSE	0.453205	0.355026	0.26984	0.271353	0.246177	0.24075		1.03362	0.987918
	CBS(3/4)
					QRO/LD							ROHF/LD							UHF/HFLD							QRO/HFLD							ROHF/HFLD								UHF/HFLD Error for Int. En. wrt CCSD(T)/CBS* Reference							QRO/HFLD Error for Int. En. wrt CCSD(T)/CBS* Reference
	RI-UHF	QRO	ROHF		X=5	X=6	X=7	CPS(6/7)	X=8	NormalPNO*		X=5	X=6	X=7	CPS(6/7)	X=8	NormalPNO*		X=5	X=6	X=7	CPS(6/7)	X=8	NormalPNO*		X=5	X=6	X=7	CPS(6/7)	X=8	NormalPNO*		X=5	X=6	X=7	CPS(6/7)	X=8	NormalPNO*			X=5	X=6	X=7	CPS(6/7)	X=8	NormalPNO*		X=5	X=6
HB-F	-8.60021	-9.38255	-9.04825		-1.8733	-1.91159	-1.87126	-1.85109	-1.63291	-2.02648		-1.88609	-1.89054	-1.83888	-1.81305	-1.60989	-2.03151		-10.4735	-10.5118	-10.4715	-10.4513	-10.2331	-10.6267		-11.2558	-11.2941	-11.2538	-11.2336	-11.0155	-11.409		-10.9343	-10.9388	-10.8871	-10.8613	-10.6581	-11.0798			-0.047618	-0.0859105	-0.0455727	-0.0254039	0.19277	-0.200796		-0.82995	-0.868243
HB-Cl	-8.08892	-8.89306	-8.51131		-1.81868	-1.86548	-1.83578	-1.82093	-1.63166	-2.10612		-1.80549	-1.8555	-1.87574	-1.88587	-1.63327	-2.09363		-9.9076	-9.9544	-9.9247	-9.90985	-9.72058	-10.195		-10.7117	-10.7585	-10.7288	-10.714	-10.5247	-10.9992		-10.3168	-10.3668	-10.3871	-10.3972	-10.1446	-10.6049			-0.105906	-0.152705	-0.123004	-0.108153	0.0811136	-0.393342		-0.910046	-0.956845
HB-Br	-7.94001	-8.74209	-8.34108		-1.7536	-1.87072	-1.84352	-1.82992	-1.61864	-2.03396		-1.80618	-1.82836	-1.82251	-1.81958	-1.60465	-2.06445		-9.69361	-9.81073	-9.78353	-9.76993	-9.55865	-9.97397		-10.4957	-10.6128	-10.5856	-10.572	-10.3607	-10.7761		-10.1473	-10.1694	-10.1636	-10.1607	-9.94574	-10.4055			-0.21056	-0.327685	-0.300481	-0.286879	-0.0756003	-0.490922		-1.01265	-1.12977
HB-I	-7.45575	-8.3842	-7.90724		-1.76454	-1.82932	-1.79659	-1.78022	-1.58226	-1.99632		-1.75298	-1.80034	-1.79489	-1.79217	-1.60751	-1.97826		-9.22029	-9.28507	-9.25234	-9.23597	-9.03801	-9.45207		-10.1487	-10.2135	-10.1808	-10.1644	-9.96645	-10.3805		-9.66022	-9.70758	-9.70213	-9.69941	-9.51475	-9.88551			-0.526503	-0.59128	-0.558551	-0.542187	-0.34422	-0.758279		-1.45495	-1.51973
XB-F	-3.54132	-3.08522	-3.28399		-0.671368	-0.994718	-0.87811	-0.819807	-0.815085	-0.949734		-0.694541	-1.01037	-0.853143	-0.774529	-0.835559	-0.950362		-4.21268	-4.53603	-4.41943	-4.36112	-4.3564	-4.49105		-3.75659	-4.07994	-3.96333	-3.90503	-3.90031	-4.03496		-3.97853	-4.29436	-4.13713	-4.05852	-4.11954	-4.23435			0.41348	0.0901303	0.206738	0.265041	0.269763	0.135114		0.869574	0.546224
XB-Cl	-5.80924	-5.07878	-5.39542		-2.60485	-2.3529	-2.24689	-2.19388	-1.94232	-2.20848		-2.59653	-2.35602	-2.27371	-2.23255	-1.92432	-2.25505		-8.41409	-8.16214	-8.05613	-8.00312	-7.75156	-8.01772		-7.68363	-7.43168	-7.32567	-7.27266	-7.0211	-7.28726		-7.99196	-7.75144	-7.66913	-7.62797	-7.31974	-7.65047			-0.378813	-0.12686	-0.0208496	0.0321554	0.28372	0.0175581		0.351648	0.603601
XB-Br	-6.9842	-6.21436	-6.57683		-3.03194	-2.83688	-2.73772	-2.68814	-2.36026	-2.79986		-2.95034	-2.75392	-2.62957	-2.5674	-2.38747	-2.7961		-10.0161	-9.82109	-9.72193	-9.67234	-9.34447	-9.78406		-9.2463	-9.05124	-8.95208	-8.9025	-8.57462	-9.01422		-9.52717	-9.33075	-9.2064	-9.14423	-8.9643	-9.37293			-0.376749	-0.181687	-0.0825256	-0.032945	0.294932	-0.144662		0.393096	0.588158
XB-I	-8.52775	-7.56406	-8.02092		-3.97557	-3.82628	-3.38962	-3.17128	-3.01932	-3.60206		-3.84621	-3.71985	-3.33088	-3.1364	-2.95839	-3.56546		-12.5033	-12.354	-11.9174	-11.699	-11.5471	-12.1298		-11.5396	-11.3903	-10.9537	-10.7353	-10.5834	-11.1661		-11.8671	-11.7408	-11.3518	-11.1573	-10.9793	-11.5864			-0.997535	-0.848242	-0.411575	-0.193242	-0.0412827	-0.624016		-0.0338427	0.11545
																																								ME	-0.278775	-0.27803	-0.166978	-0.111452	0.0826497	-0.307418		-0.32839	-0.327644
																																								MAE	0.382145	0.300562	0.218662	0.185751	0.197925	0.345586		0.731969	0.791002
																																								RMSE	0.47256	0.39756	0.28259	0.249579	0.226357	0.424252		0.843713	0.885812
					MAE SUMMARY OF UHF/HFLD INTERACTION ENERGIES
					X=5	X=6	X=7	CPS(6/7)	X=8	NormalPNO*
				DZ	0.203213	0.300345	0.303954	0.336995	0.306897	0.312751
				TZ	0.245391	0.268844	0.236741	0.250997	0.253495	0.213659
				QZ	0.324608	0.267932	0.208547	0.192933	0.211316	0.274459
				5Z	0.392092	0.337456	0.214235	0.198605	0.193449	0.291879
				CBS(2/3)	0.397041	0.27391	0.232855	0.221016	0.220953	0.175849
				CBS(3/4)	0.382145	0.300562	0.218662	0.185751	0.197925	0.345586
					MAE SUMMARY OF QRO/HFLD INTERACTION ENERGIES
					X=5	X=6	X=7	CPS(6/7)	X=8	NormalPNO*
				DZ	0.805817	0.975205	1.04129	1.07433	1.01693	1.04968
				TZ	0.888278	0.93765	0.990032	1.01622	0.965232	0.930525
				QZ	0.789543	0.849501	0.917174	0.951011	0.923924	0.929517
				5Z	0.779445	0.884741	0.924652	0.944608	0.915603	0.965401
				CBS(2/3)	0.941645	0.920887	0.965264	0.987452	0.940203	0.866078
				CBS(3/4)	0.731969	0.791002	0.869562	0.908841	0.898771	0.933054
					MAE SUMMARY OF ROHF/HFLD INTERACTION ENERGIES
					X=5	X=6	X=7	CPS(6/7)	X=8	NormalPNO*
				DZ	0.456164	0.621878	0.687586	0.72044	0.660362	0.693426
				TZ	0.508333	0.555527	0.593556	0.615848	0.583445	0.55254
				QZ	0.488294	0.516591	0.548146	0.583343	0.551598	0.557096
				5Z	0.50868	0.551271	0.549675	0.559388	0.547928	0.602886
				CBS(2/3)	0.603223	0.559396	0.546765	0.562886	0.546654	0.478369
				CBS(3/4)	0.477341	0.492186	0.522207	0.566591	0.535314	0.586876
					MAE SUMMARY OF UHF/HFLD INTERACTION ENERGY DIFFERENCE OF ADDUCTS WITH THE SAME HALOGEN
					X=5	X=6	X=7	CPS(6/7)	X=8	NormalPNO*
				DZ	0.136972	0.475747	0.607909	0.673989	0.559203	0.624705
				TZ	0.232184	0.330928	0.435691	0.488073	0.386092	0.316678
				QZ	0.199609	0.172204	0.278525	0.346198	0.292024	0.303211
				5Z	0.235744	0.208921	0.288745	0.328657	0.270647	0.370241
				CBS(2/3)	0.316246	0.274732	0.363485	0.407862	0.313363	0.165113
				CBS(3/4)	0.342806	0.151212	0.179849	0.258408	0.238267	0.306833
					MAE SUMMARY OF QRO/HFLD INTERACTION ENERGY DIFFERENCE OF ADDUCTS WITH THE SAME HALOGEN
					X=5	X=6	X=7	CPS(6/7)	X=8	NormalPNO*
				DZ	1.61163	1.95041	2.08257	2.14865	2.03386	2.09937
				TZ	1.77656	1.8753	1.98006	2.03244	1.93046	1.86105
				QZ	1.57909	1.699	1.83435	1.90202	1.84785	1.85903
				5Z	1.55889	1.76948	1.8493	1.88922	1.83121	1.9308
				CBS(2/3)	1.88329	1.84177	1.93053	1.9749	1.88041	1.73216
				CBS(3/4)	1.44702	1.582	1.73912	1.81768	1.79754	1.86611
					MAE SUMMARY OF ROHF/HFLD INTERACTION ENERGY DIFFERENCE OF ADDUCTS WITH THE SAME HALOGEN
					X=5	X=6	X=7	CPS(6/7)	X=8	NormalPNO*
				DZ	0.912327	1.24376	1.37517	1.44088	1.32072	1.38685
				TZ	0.997186	1.09794	1.18711	1.2317	1.16689	1.10508
				QZ	0.859355	0.955503	1.09629	1.16669	1.1032	1.11419
				5Z	0.840274	1.0605	1.09935	1.11878	1.09586	1.20577
				CBS(2/3)	1.06308	1.02904	1.09353	1.12577	1.09331	0.956739
				CBS(3/4)	0.77401	0.866879	1.04441	1.13318	1.07063	1.13346
[truncated: 32 more columns]

## Sheet: IB8-DFT-HFD
	DFT AND HF-D INTERACTION ENERGIES, HF-D DISPERSION ENERGIES, AND THEIR ERROR STATISTICS FOR THE IB8 SET
H-bond and X-bond adducts are labelled with HB and XB, followed by the involving halogen. For example, HB-F and XB-F correspond to H2O---2H5C6F+ and 2H5C6F+---OH2, respectively.
	Interaction Energies																							HF-D Dispersion Energies				Reference Interaction Energy
	BLYP	BLYP-D3(0)	BLYP-D3(BJ)	BLYP-D4(BJ)	BLYP-NL	B3LYP	B3LYP-D3(BJ)	B3LYP-D4(BJ)	B3LYP-NL	M06-2X	M06-2X-D3(0)	wB97M	wB97M-V	wB97M-D3(BJ)	r2SCAN-3c		RI-UHF	HF-D3	HF-D4	HF-NL	HF-3c	QRO-D3		D3	D4	NL		CCSD(T)/CBS*
HB-F	-7.96447	-9.94942	-9.46564	-9.66193	-9.82854	-8.84504	-10.0922	-10.1528	-10.3042	-10.561	-10.6643	-9.18727	-10.2726	-10.2309	-9.96969		-8.60223	-10.8124	-10.8262	-10.484	-9.32696	-11.5947		-2.21014	-2.22399	-1.8818		-10.4259
HB-Cl	-7.27629	-9.24816	-8.7617	-8.96697	-9.12327	-8.14955	-9.38458	-9.45691	-9.59385	-9.84545	-9.95191	-8.55656	-9.63229	-9.58757	-9.34226		-8.08924	-10.2458	-10.2845	-9.95004	-8.73658	-11.0503		-2.15653	-2.19528	-1.8608		-9.80169
HB-Br	-6.89229	-8.85805	-8.3696	-8.53177	-8.73221	-7.76759	-8.99622	-9.04053	-9.20914	-9.47378	-9.58108	-8.21742	-9.28782	-9.24181	-9.02123		-7.94206	-10.0727	-10.0427	-9.72421	-5.47188	-10.8749		-2.13064	-2.10066	-1.78215		-9.48305
HB-I	-6.30704	-8.25636	-7.76461	-7.91569	-8.13174	-7.1054	-8.31829	-8.35956	-8.53712	-8.40641	-8.51474	-7.44087	-8.48828	-8.44951	-8.35338		-7.45799	-9.5303	-9.49466	-9.24137	-5.10737	-10.4592		-2.07231	-2.03668	-1.78338		-8.69379
XB-F	-3.72065	-4.36463	-4.25298	-4.65709	-4.59753	-4.00805	-4.461	-4.7396	-4.73134	-4.19122	-4.30157	-3.97054	-4.50902	-4.33696	-6.42638		-3.54065	-4.17194	-4.78892	-4.40659	-3.69008	-3.71548		-0.631297	-1.24828	-0.865944		-4.62616
XB-Cl	-7.83961	-8.77385	-8.98052	-9.33595	-9.63759	-7.13931	-8.08639	-8.27456	-8.48501	-8.02179	-8.10436	-6.92366	-7.8707	-7.61225	-8.54049		-5.85169	-7.74275	-7.98473	-7.57242	-8.15823	-7.00961		-1.89106	-2.13304	-1.72073		-8.03528
XB-Br	-9.02737	-10.0804	-10.3896	-10.6443	-11.0522	-8.79839	-9.92826	-10.0319	-10.3334	-9.77683	-9.8488	-8.5577	-9.66902	-9.30252	-10.0898		-6.99686	-9.411	-9.29954	-8.90377	-12.6859	-8.6408		-2.41414	-2.30268	-1.90692		-9.6394
XB-I	-9.89712	-11.0465	-11.6101	-11.7816	-12.275	-10.2126	-11.6353	-11.6599	-12.0335	-11.9245	-11.9834	-10.3811	-11.699	-11.2253	-12.1788		-8.5434	-11.6931	-11.2197	-10.8913	-15.3396	-10.7286		-3.1497	-2.6763	-2.34788		-11.5058
	Interaction Energy Error wrt CCSD(T)/CBS* Reference
	BLYP	BLYP-D3(0)	BLYP-D3(BJ)	BLYP-D4(BJ)	BLYP-NL	B3LYP	B3LYP-D3(BJ)	B3LYP-D4(BJ)	B3LYP-NL	M06-2X	M06-2X-D3(0)	wB97M	wB97M-V	wB97M-D3(BJ)	r2SCAN-3c		RI-UHF	HF-D3	HF-D4	HF-NL	HF-3c	QRO-D3
HB-F	2.46143	0.476472	0.960262	0.763965	0.597359	1.58086	0.333694	0.273115	0.121647	-0.13507	-0.238406	1.23863	0.153318	0.194979	0.456211		1.82367	-0.386475	-0.40032	-0.0581311	1.09894	-1.1688
HB-Cl	2.52541	0.553534	1.03999	0.834723	0.678424	1.65214	0.417108	0.344782	0.207846	-0.0437619	-0.150213	1.24514	0.169405	0.214126	0.459429		1.71245	-0.44408	-0.482833	-0.14835	1.06511	-1.24861
HB-Br	2.59076	0.624998	1.11345	0.951277	0.750842	1.71545	0.486828	0.442518	0.273914	0.00926844	-0.0980325	1.26563	0.195227	0.24124	0.461823		1.54099	-0.589652	-0.559672	-0.241163	4.01117	-1.3918
HB-I	2.38675	0.437427	0.929173	0.778099	0.562046	1.58838	0.375495	0.334223	0.156669	0.28738	0.179045	1.25292	0.205507	0.244276	0.340402		1.2358	-0.836509	-0.800877	-0.547586	3.58642	-1.76544
XB-F	0.90551	0.261531	0.373187	-0.0309302	0.0286316	0.618111	0.165163	-0.11344	-0.10518	0.434947	0.324596	0.655627	0.117147	0.289209	-1.80022		1.08552	0.45422	-0.16276	0.219573	0.936087	0.910689
XB-Cl	0.19567	-0.738567	-0.945243	-1.30068	-1.60231	0.895971	-0.0511077	-0.239284	-0.449728	0.0134919	-0.0690858	1.11162	0.164573	0.423025	-0.505214		2.18359	0.292529	0.0505475	0.462856	-0.122953	1.02567
XB-Br	0.612029	-0.440996	-0.750235	-1.00488	-1.41283	0.841014	-0.288862	-0.392466	-0.693983	-0.13743	-0.209399	1.0817	-0.0296249	0.336884	-0.450354		2.64254	0.228404	0.339862	0.735626	-3.04647	0.998596
XB-I	1.60867	0.45929	-0.104296	-0.275799	-0.769161	1.29322	-0.129516	-0.154091	-0.52768	-0.418741	-0.477635	1.1247	-0.193213	0.280451	-0.672993		2.96239	-0.187311	0.286084	0.614504	-3.83381	0.777201
ME	1.66078	0.204211	0.327036	0.0894726	-0.145874	1.27314	0.1636	0.0619196	-0.127062	0.00126059	-0.0923912	1.122	0.0977926	0.278024	-0.213864		1.89837	-0.183609	-0.216246	0.129666	0.461812	-0.232811
MAE	1.66078	0.499102	0.776979	0.742544	0.8002	1.27314	0.280972	0.28674	0.317081	0.185011	0.218302	1.122	0.153502	0.278024	0.64333		1.89837	0.427398	0.385369	0.378474	2.21262	1.16085
RMSE	1.89293	0.516562	0.845081	0.834366	0.925518	1.33505	0.314928	0.30596	0.37599	0.246583	0.250796	1.1378	0.162622	0.286459	0.782633		1.99579	0.470791	0.443624	0.44224	2.64963	1.19695
	Error in the Interaction Energy of X-Bond Adduct Minus that of H-Bond Adduct with a Given Halogen in Reference to CCSD(T)/CBS*
X	BLYP	BLYP-D3(0)	BLYP-D3(BJ)	BLYP-D4(BJ)	BLYP-NL	B3LYP	B3LYP-D3(BJ)	B3LYP-D4(BJ)	B3LYP-NL	M06-2X	M06-2X-D3(0)	wB97M	wB97M-V	wB97M-D3(BJ)	r2SCAN-3c		RI-UHF	HF-D3	HF-D4	HF-NL	HF-3c	QRO-D3
F	-1.55592	-0.214942	-0.587075	-0.794896	-0.568727	-0.962745	-0.16853	-0.386555	-0.226827	0.570016	0.563002	-0.583005	-0.0361715	0.09423	-2.25643		-0.738153	0.840695	0.237559	0.277704	-0.16285	2.07948
Cl	-2.32974	-1.2921	-1.98523	-2.1354	-2.28073	-0.756168	-0.468216	-0.584065	-0.657574	0.0572538	0.0811274	-0.133521	-0.00483118	0.208899	-0.964643		0.47114	0.73661	0.53338	0.611207	-1.18806	2.27428
Br	-1.97873	-1.06599	-1.86368	-1.95616	-2.16367	-0.87444	-0.77569	-0.834985	-0.967897	-0.146699	-0.111366	-0.183923	-0.224852	0.0956438	-0.912177		1.10156	0.818056	0.899534	0.976789	-7.05764	2.3904
I	-0.778078	0.021863	-1.03347	-1.0539	-1.33121	-0.295159	-0.505011	-0.488314	-0.684349	-0.706122	-0.65668	-0.128215	-0.39872	0.0361747	-1.0134		1.72659	0.649198	1.08696	1.16209	-7.42023	2.54264
ME	-1.66062	-0.637793	-1.36736	-1.48509	-1.58608	-0.722128	-0.479362	-0.57348	-0.634162	-0.0563876	-0.0309792	-0.257166	-0.166144	0.108737	-1.28666		0.640283	0.76114	0.689359	0.756948	-3.95719	2.3217
MAE	1.66062	0.648725	1.36736	1.48509	1.58608	0.722128	0.479362	0.57348	0.634162	0.370023	0.353044	0.257166	0.166144	0.108737	1.28666		1.00936	0.76114	0.689359	0.756948	3.95719	2.3217
RMSE	1.7585	0.844474	1.48553	1.59131	1.73052	0.766556	0.525443	0.59712	0.687207	0.460523	0.437945	0.31937	0.229602	0.125473	1.40366		1.11371	0.764859	0.763475	0.829949	5.15529	2.32785

## Sheet: IB8-MP2
	INTERACTION ENERGIES AND THEIR ERROR STATISTICS WITH MP2 AND ITS VARIANTS FOR THE IB8 SET
H-bond and X-bond adducts are labelled with HB and XB, followed by the involving halogen. For example, HB-F and XB-F correspond to H2O---2H5C6F+ and 2H5C6F+---OH2, respectively.
	Interaction Energies																																				Reference Interaction Energy
	TZ										QZ										5Z						CBS(3/4)
	UHF	UHF/RI-MP2	UHF/OO-RI-MP2	UHF/RI-SCS-MP2	UHF/OO-RI-SCS-MP2		ROHF	ROHF/RI-MP2	ROHF/RI-SCS-MP2		UHF	UHF/RI-MP2	UHF/OO-RI-MP2	UHF/RI-SCS-MP2	UHF/OO-RI-SCS-MP2		ROHF	ROHF/RI-MP2	ROHF/RI-SCS-MP2		UHF	UHF/RI-MP2	UHF/OO-RI-MP2	UHF/RI-SCS-MP2	UHF/OO-RI-SCS-MP2		UHF	UHF/RI-MP2	UHF/OO-RI-MP2	UHF/RI-SCS-MP2	UHF/OO-RI-SCS-MP2		ROHF	ROHF/RI-MP2	ROHF/RI-SCS-MP2		CCSD(T)/CBS*
HB-F	-8.60297	-11.6294	-9.89341	-11.0605	-9.26253		-9.04707	-9.95477	-9.42307		-8.60088	-11.8176	-10.0317	-11.258	-9.40361		-9.04798	-10.1051	-9.57723		-8.60267	-11.8883	-10.0838	-11.3336	-9.45952		-8.60026	-11.9524	-10.131	-11.3994	-9.5049		-9.04825	-10.2117	-9.6866		-10.4259
HB-Cl	-8.09967	-11.2076	-9.25643	-10.6626	-8.63436		-8.5156	-9.47422	-8.97208		-8.09139	-11.402	-9.39199	-10.8685	-8.7747		-8.5123	-9.62226	-9.1253		-8.08933	-11.4768	-9.44637	-10.9489	-8.83286		-8.08889	-11.5438	-9.4919	-11.0186	-8.878		-8.51131	-9.72899	-9.23572		-9.80169
HB-Br	-7.95675	-10.8966	-9.01253	-10.3816	-8.34862		-8.34687	-9.18706	-8.71172		-7.94691	-11.1104	-9.15043	-10.6078	-8.49541		-8.34243	-9.34523	-8.87562		-7.94846	-11.1925	-9.20485	-10.6902	-8.55541		-7.94394	-11.2667	-9.25265	-10.7729	-8.60395		-8.34108	-9.45966	-8.99412		-9.48305
HB-I	-7.47453	-9.92392	-8.83569	-9.52063	-8.08607		-7.91337	-8.17916	-7.82571		-7.46239	-10.1486	-8.95696	-9.76389	-8.2124		-7.90866	-8.35025	-8.00493		-7.46372	-10.2427	-9.0029	-9.85974	-8.26369		-7.45874	-10.3135	-9.04828	-9.94205	-8.30731		-7.90724	-8.47398	-8.13445		-8.69379
XB-F	-3.54543	-3.61662	-5.241	-3.3757	-4.80173		-3.28793	-4.54544	-4.27098		-3.5438	-3.64001	-5.28542	-3.39196	-4.83929		-3.2849	-4.58291	-4.30452		-3.54163	-3.64973	-5.30148	-3.39786	-4.85436		-3.5433	-3.65734	-5.31772	-3.4042	-4.8667		-3.28399	-4.61083	-4.32965		-4.62616
XB-Cl	-5.71858	-6.36829	-9.19716	-5.78905	-8.20791		-5.3112	-7.74072	-7.09562		-5.78899	-6.53955	-9.41906	-5.94133	-8.40662		-5.37592	-7.94196	-7.28351		-5.85421	-6.62512	-9.51411	-6.02195	-8.49758		-5.81021	-6.63255	-9.54813	-6.02082	-8.51917		-5.39542	-8.05866	-7.39069		-8.03528
XB-Br	-6.96803	-7.82944	-10.7477	-7.17144	-9.73725		-6.54914	-9.27688	-8.54607		-6.99392	-8.03957	-11.0336	-7.3458	-9.976		-6.57042	-9.51991	-8.75988		-7.01101	-8.12569	-11.1485	-7.40691	-10.0767		-7.00172	-8.17852	-11.2265	-7.4593	-10.1353		-6.57683	-9.68418	-8.90335		-9.6394
XB-I	-8.4946	-9.9533	-12.0866	-9.09511	-10.9903		-7.98194	-11.3786	-10.4429		-8.53228	-10.2096	-12.4747	-9.30747	-11.334		-8.0119	-11.6821	-10.714		-8.55491	-10.3065	-12.6259	-9.38067	-11.4735		-8.54364	-10.3767	-12.7356	-9.44318	-11.5633		-8.02092	-11.8859	-10.8947		-11.5058
	Interaction Energy Error wrt CCSD(T)/CBS* Reference
	TZ										QZ										5Z						CBS(3/4)
	UHF	UHF/RI-MP2	UHF/OO-RI-MP2	UHF/RI-SCS-MP2	UHF/OO-RI-SCS-MP2		ROHF	ROHF/RI-MP2	ROHF/RI-SCS-MP2		UHF	UHF/RI-MP2	UHF/OO-RI-MP2	UHF/RI-SCS-MP2	UHF/OO-RI-SCS-MP2		ROHF	ROHF/RI-MP2	ROHF/RI-SCS-MP2		UHF	UHF/RI-MP2	UHF/OO-RI-MP2	UHF/RI-SCS-MP2	UHF/OO-RI-SCS-MP2		UHF	UHF/RI-MP2	UHF/OO-RI-MP2	UHF/RI-SCS-MP2	UHF/OO-RI-SCS-MP2		ROHF	ROHF/RI-MP2	ROHF/RI-SCS-MP2
HB-F	1.82293	-1.20353	0.532483	-0.634633	1.16337		1.37883	0.471122	1.00282		1.82501	-1.39168	0.394191	-0.832083	1.02229		1.37792	0.320845	0.848666		1.82323	-1.4624	0.342123	-0.907701	0.966373		1.82564	-1.52647	0.294888	-0.9735	0.920999		1.37764	0.214238	0.739299
HB-Cl	1.70202	-1.40592	0.545266	-0.860895	1.16733		1.28609	0.327472	0.829609		1.7103	-1.60032	0.4097	-1.06686	1.02699		1.28939	0.179438	0.676396		1.71236	-1.67508	0.355321	-1.14724	0.968838		1.7128	-1.74212	0.30979	-1.21688	0.92369		1.29038	0.0727012	0.565972
HB-Br	1.5263	-1.41354	0.470515	-0.898536	1.13443		1.13618	0.295993	0.771334		1.53614	-1.6274	0.332615	-1.12479	0.98764		1.14062	0.137816	0.607432		1.53459	-1.70947	0.278198	-1.20717	0.927644		1.53911	-1.78368	0.230402	-1.28989	0.879099		1.14196	0.0233844	0.488926
HB-I	1.21926	-1.23013	-0.141906	-0.826839	0.607713		0.780421	0.514625	0.868075		1.23139	-1.45479	-0.263176	-1.0701	0.481386		0.785127	0.343534	0.688854		1.23007	-1.5489	-0.30911	-1.16595	0.430094		1.23505	-1.6197	-0.35449	-1.24826	0.386472		0.786545	0.219803	0.559337
XB-F	1.08073	1.00955	-0.614831	1.25047	-0.175569		1.33823	0.0807283	0.355182		1.08237	0.986152	-0.659258	1.23421	-0.213126		1.34127	0.0432541	0.321641		1.08454	0.976432	-0.675318	1.2283	-0.228198		1.08286	0.968824	-0.691557	1.22196	-0.240535		1.34218	0.0153321	0.296519
XB-Cl	2.3167	1.66699	-1.16188	2.24623	-0.17263		2.72408	0.294562	0.939663		2.24628	1.49573	-1.38379	2.09395	-0.371343		2.65935	0.0933136	0.75177		2.18107	1.41016	-1.47883	2.01333	-0.462301		2.22507	1.40272	-1.51285	2.01446	-0.483891		2.63985	-0.0233795	0.644585
XB-Br	2.67137	1.80996	-1.10827	2.46796	-0.0978488		3.09026	0.362524	1.09333		2.64548	1.59983	-1.39417	2.2936	-0.3366		3.06898	0.119492	0.879522		2.62839	1.51371	-1.50913	2.23249	-0.437349		2.63768	1.46088	-1.58707	2.1801	-0.495935		3.06257	-0.0447834	0.73605
XB-I	3.01119	1.55249	-0.580826	2.41069	0.51552		3.52385	0.127148	1.06293		2.97351	1.29614	-0.968943	2.19832	0.171741		3.49389	-0.176354	0.791779		2.95088	1.19925	-1.12009	2.12512	0.0323396		2.96215	1.12912	-1.22977	2.06261	-0.0575203		3.48487	-0.380114	0.611045
ME	1.91881	0.098233	-0.257431	0.644305	0.517789		1.90724	0.309272	0.865369		1.90631	-0.0870412	-0.441604	0.465781	0.346122		1.89457	0.132667	0.695758		1.89314	-0.162036	-0.514605	0.396397	0.27468		1.90254	-0.213803	-0.567582	0.343824	0.229047		1.89075	0.0121478	0.580217
MAE	1.91881	1.41151	0.644497	1.44953	0.629301		1.90724	0.309272	0.865369		1.90631	1.43151	0.72573	1.48924	0.57639		1.89457	0.176756	0.695758		1.89314	1.43692	0.758515	1.50341	0.556642		1.90254	1.45419	0.776352	1.52596	0.548517		1.89075	0.124217	0.580217
RMSE	2.02406	1.43268	0.717284	1.62582	0.767161		2.13991	0.33958	0.8928		2.00591	1.44533	0.846698	1.59067	0.673894		2.1206	0.202517	0.715046		1.98978	1.45505	0.907697	1.58189	0.649629		2.0005	1.4784	0.946029	1.58937	0.628976		2.11482	0.175826	0.595541
	Error in the Interaction Energy of X-Bond Adduct Minus that of H-Bond Adduct with a Given Halogen in Reference to CCSD(T)/CBS*
	TZ										QZ										5Z						CBS(3/4)
X	UHF	UHF/RI-MP2	UHF/OO-RI-MP2	UHF/RI-SCS-MP2	UHF/OO-RI-SCS-MP2		ROHF	ROHF/RI-MP2	ROHF/RI-SCS-MP2		UHF	UHF/RI-MP2	UHF/OO-RI-MP2	UHF/RI-SCS-MP2	UHF/OO-RI-SCS-MP2		ROHF	ROHF/RI-MP2	ROHF/RI-SCS-MP2		UHF	UHF/RI-MP2	UHF/OO-RI-MP2	UHF/RI-SCS-MP2	UHF/OO-RI-SCS-MP2		UHF	UHF/RI-MP2	UHF/OO-RI-MP2	UHF/RI-SCS-MP2	UHF/OO-RI-SCS-MP2		ROHF	ROHF/RI-MP2	ROHF/RI-SCS-MP2
F	-0.7422	2.21308	-1.14731	1.8851	-1.33893		-0.0405944	-0.390394	-0.64764		-0.742646	2.37783	-1.05345	2.06629	-1.23541		-0.0366536	-0.277591	-0.527025		-0.738692	2.43883	-1.01744	2.136	-1.19457		-0.74278	2.4953	-0.986445	2.19546	-1.16153		-0.0354663	-0.198906	-0.442779
Cl	0.614683	3.0729	-1.70714	3.10713	-1.33996		1.43798	-0.0329093	0.110054		0.535981	3.09605	-1.79349	3.16081	-1.39834		1.36997	-0.086124	0.0753744		0.468712	3.08524	-1.83415	3.16056	-1.43114		0.512267	3.14484	-1.82264	3.23134	-1.40758		1.34947	-0.0960807	0.0786128
Br	1.14507	3.2235	-1.57878	3.3665	-1.23228		1.95408	0.066531	0.321998		1.10934	3.22723	-1.72679	3.41838	-1.32424		1.92836	-0.018324	0.27209		1.09381	3.22318	-1.78733	3.43966	-1.36499		1.09857	3.24456	-1.81747	3.47	-1.37503		1.9206	-0.0681679	0.247125
I	1.79193	2.78262	-0.43892	3.23752	-0.0921927		2.74343	-0.387477	0.19486		1.74211	2.75093	-0.705767	3.26842	-0.309645		2.70877	-0.519888	0.102924		1.72081	2.74815	-0.810984	3.29107	-0.397754		1.7271	2.74883	-0.875278	3.31087	-0.443992		2.69832	-0.599917	0.0517087
ME	0.702372	2.82303	-1.21804	2.89906	-1.00084		1.52373	-0.186062	-0.00518201		0.661196	2.86301	-1.31987	2.97848	-1.06691		1.49261	-0.225482	-0.0191592		0.636159	2.87385	-1.36248	3.00682	-1.09711		0.64879	2.90838	-1.37546	3.05192	-1.09703		1.48323	-0.240768	-0.0163333
MAE	1.07347	2.82303	1.21804	2.89906	1.00084		1.54402	0.219328	0.318638		1.03252	2.86301	1.31987	2.97848	1.06691		1.51094	0.225482	0.244354		1.0055	2.87385	1.36248	3.00682	1.09711		1.02018	2.90838	1.37546	3.05192	1.09703		1.50097	0.240768	0.205056
RMSE	1.16736	2.84932	1.3149	2.959	1.13085		1.83128	0.277514	0.37855		1.12964	2.88194	1.39698	3.02606	1.15446		1.7982	0.297948	0.303341		1.10939	2.88997	1.43627	3.05017	1.17224		1.11847	2.92403	1.44606	3.09291	1.16386		1.78829	0.321458	0.257865

## Sheet: TA13-CAN
	CANONICAL CCSD(T) INTERACTION AND GEOMETRICAL PREPARATION ENERGIES AND THEIR ERROR STATISTICS FOR THE TA13 SET
	Interaction Energy																																				Error wrt CCSD(T)/CBS(3/4) Reference
	DZ						TZ						QZ						5Z						CBS(2/3)						CBS(3/4)						DZ					TZ					QZ
	UHF	QRO	C-CCSD	C-CCSD(T)	CCSD(T)		UHF	QRO	C-CCSD	C-CCSD(T)	CCSD(T)		UHF	QRO	C-CCSD	C-CCSD(T)	CCSD(T)		UHF	QRO	C-CCSD	C-CCSD(T)	CCSD(T)		UHF	QRO	C-CCSD	C-CCSD(T)	CCSD(T)		UHF	QRO	C-CCSD	C-CCSD(T)	CCSD(T)		UHF	QRO	CCSD	CCSD(T)		UHF	QRO	CCSD	CCSD(T)		UHF	QRO	CCSD
1	5.37789	5.959	-7.47337	-8.6946	-2.7356		5.62631	6.16003	-7.79735	-9.28776	-3.12773		5.62764	6.16057	-8.08208	-9.66103	-3.50046		5.63288	6.16543	-8.16684	-9.77543	-3.61		5.7071	6.2254	-7.98667	-9.63436	-3.40896		5.62804	6.16073	-8.28477	-9.92676	-3.76602		9.14391	9.72502	2.25165	1.03042		9.39234	9.92605	2.12869	0.638289		9.39367	9.92659	1.84451
2	0.917105	1.06248	-2.92236	-3.53816	-2.47568		1.34748	1.43151	-3.48207	-4.27351	-2.842		1.31162	1.39569	-3.81646	-4.68282	-3.28713		1.29355	1.37673	-3.91985	-4.81354	-3.43681		1.48744	1.55153	-3.80913	-4.7032	-3.15168		1.30082	1.3849	-4.05451	-4.97421	-3.58931		4.50642	4.65179	1.72943	1.11363		4.93679	5.02082	1.53875	0.74731		4.90093	4.985	1.16854
3	0.786928	0.896686	-2.56224	-3.05572	-2.15903		1.27922	1.31727	-3.23506	-3.94518	-2.62791		1.25381	1.29132	-3.64346	-4.42871	-3.13739		1.24328	1.28146	-3.78726	-4.60029	-3.31884		1.43932	1.45405	-3.62822	-4.46492	-3.01088		1.24615	1.2835	-3.9342	-4.77292	-3.48942		4.27635	4.38611	1.82387	1.33039		4.76865	4.80669	1.57163	0.86151		4.74323	4.78074	1.13728
4	-13.6941	-13.3985	-3.22066	-3.74256	-17.1411		-13.6545	-13.3738	-3.8108	-4.48364	-17.8574		-13.681	-13.3972	-4.04501	-4.75838	-18.1555		-13.6942	-13.4098	-4.11379	-4.84007	-18.2498		-13.6416	-13.3657	-4.15564	-4.91668	-18.2824		-13.689	-13.4042	-4.21174	-4.95396	-18.3582		4.66412	4.95963	1.73897	1.21707		4.70367	4.9844	1.1736	0.500759		4.67715	4.96101	0.915999
5	-19.7286	-21.717	-3.42643	-4.3664	-26.0834		-20.578	-22.4759	-5.02503	-6.12932	-28.6053		-20.8153	-22.7433	-5.49931	-6.65567	-29.399		-20.8546	-22.7922	-5.66985	-6.84497	-29.6372		-20.8542	-22.7228	-5.95915	-7.15946	-29.8822		-20.8868	-22.8239	-5.83695	-7.03037	-29.8543		10.1257	8.13723	4.7108	3.77083		9.27629	7.37832	2.35329	1.249		9.03897	7.11093	1.61162
6	-2.21087	-2.18311	-1.07487	-1.26256	-3.44567		-2.38673	-2.34173	-1.42368	-1.68012	-4.02186		-2.4	-2.35539	-1.51261	-1.78177	-4.13716		-2.39911	-2.35451	-1.53651	-1.80955	-4.16407		-2.44392	-2.39332	-1.6275	-1.92412	-4.31744		-2.404	-2.3595	-1.57592	-1.85413	-4.21363		2.00276	2.03052	0.955651	0.767965		1.82691	1.8719	0.448224	0.191777		1.81363	1.85825	0.345635
7	-0.00439257	0.00715988	-1.02892	-1.21575	-1.20859		-0.11533	-0.0964903	-1.29492	-1.53821	-1.6347		-0.113843	-0.0956444	-1.34684	-1.60132	-1.69696		-0.113993	-0.095864	-1.36138	-1.61893	-1.71479		-0.151409	-0.130199	-1.45036	-1.72664	-1.85683		-0.113395	-0.0953895	-1.3838	-1.64625	-1.74164		1.73724	1.7488	0.71988	0.533044		1.62631	1.64515	0.350221	0.106934		1.62779	1.64599	0.299148
8	-8.54062	-8.48703	-0.298583	-0.511123	-8.99815		-8.62264	-8.56537	-0.936031	-1.2278	-9.79317		-8.61924	-8.5621	-1.18194	-1.4944	-10.0565		-8.61884	-8.56165	-1.25142	-1.56982	-10.1315		-8.64931	-8.59084	-1.30851	-1.64659	-10.2374		-8.61821	-8.56112	-1.357	-1.68418	-10.2453		1.70468	1.75827	1.45969	1.24715		1.62266	1.67993	0.743903	0.452129		1.62606	1.6832	0.501254
9	-4.7767	-4.75211	-0.366265	-0.546216	-5.29833		-4.72739	-4.70108	-0.771558	-1.00591	-5.70699		-4.7742	-4.74788	-0.930626	-1.18008	-5.92797		-4.7748	-4.74852	-0.976858	-1.23083	-5.97935		-4.71136	-4.68448	-1.00839	-1.27453	-5.95901		-4.7883	-4.76199	-1.04386	-1.30407	-6.06606		1.28936	1.31395	0.947683	0.767731		1.33867	1.36498	0.593425	0.359069		1.29186	1.31817	0.387549
10	-22.4784	-22.6155	-0.399574	-0.622068	-23.2376		-22.931	-23.0656	-1.25367	-1.54332	-24.609		-22.9803	-23.1164	-1.59379	-1.90639	-25.0228		-22.993	-23.1294	-1.69081	-2.0097	-25.1391		-23.0782	-23.212	-1.75275	-2.08164	-25.2937		-22.9951	-23.1317	-1.83591	-2.16485	-25.2965		2.81808	2.68101	2.28144	2.05894		2.36547	2.23086	0.977194	0.687543		2.31622	2.18014	0.586349
11	-9.66587	-9.65067	-0.906247	-1.00007	-10.6507		-10.0545	-10.0452	-1.44062	-1.57892	-11.6241		-10.3809	-10.3716	-1.74711	-1.90651	-12.2781		-10.4038	-10.3945	-1.85237	-2.02126	-12.4158		-10.1809	-10.1735	-1.75287	-1.91717	-12.0907		-10.4793	-10.47	-1.9653	-2.13971	-12.6097		2.94379	2.959	2.05275	1.95893		2.55519	2.56445	1.12383	0.985521		2.22872	2.23805	0.490944
12	-3.0085	-2.5706	-1.56969	-2.20653	-4.77713		-3.67888	-3.18103	-2.63549	-3.46788	-6.64891		-3.98091	-3.48208	-2.98008	-3.87772	-7.3598		-4.06098	-3.56053	-3.08573	-4.00028	-7.56081		-3.8969	-3.37955	-3.25827	-4.20493	-7.58448		-4.07191	-3.57279	-3.22539	-4.16948	-7.74227		4.73377	5.17167	3.60197	2.96514		4.06338	4.56123	1.92575	1.09336		3.76136	4.26019	1.28011
13	-59.2328	-59.1796	1.49179	1.74304	-57.4366		-63.4431	-63.4144	0.360036	0.614024	-62.8004		-63.915	-63.8862	-0.566853	-0.349427	-64.2356		-63.9827	-63.9536	-0.827018	-0.620997	-64.5746		-64.8124	-64.7917	-0.301289	-0.0457034	-64.8374		-64.0572	-64.0283	-1.22669	-1.0353	-65.0636		5.83079	5.88398	7.37577	7.62703		1.62043	1.64913	2.00917	2.26316		1.14855	1.17743	0.610573
																																				ME	4.29053	4.26208	2.43458	2.02987		3.85359	3.82184	1.3029	0.77972		3.73601	3.70198	0.859962
																																				MAE	4.29053	4.26208	2.43458	2.02987		3.85359	3.82184	1.3029	0.77972		3.73601	3.70198	0.859962
																																				RMSE	5.04671	4.92697	3.01098	2.74326		4.68361	4.57499	1.45382	0.947129		4.59421	4.48459	0.988557
	Geometrical Preparation Energy																																				Error wrt CCSD(T)/CBS(3/4) Reference
	DZ						TZ						QZ						5Z						CBS(2/3)						CBS(3/4)						DZ					TZ					QZ
	UHF	QRO	C-CCSD	C-CCSD(T)	CCSD(T)		UHF	QRO	C-CCSD	C-CCSD(T)	CCSD(T)		UHF	QRO	C-CCSD	C-CCSD(T)	CCSD(T)		UHF	QRO	C-CCSD	C-CCSD(T)	CCSD(T)		UHF	QRO	C-CCSD	C-CCSD(T)	CCSD(T)		UHF	QRO	C-CCSD	C-CCSD(T)	CCSD(T)		UHF	QRO	CCSD	CCSD(T)		UHF	QRO	CCSD	CCSD(T)		UHF	QRO	CCSD
1	0.272082	0.272083	-0.306621	-0.334045	-0.0619622		0.304737	0.304743	-0.260751	-0.298207	0.00653614		0.323738	0.323739	-0.242508	-0.281232	0.0425075		0.32643	0.326429	-0.237898	-0.277232	0.0491967		0.315358	0.315365	-0.233947	-0.277265	0.0380993		0.329463	0.329463	-0.229521	-0.269147	0.0603157		0.211766	0.211767	-0.0948538	-0.122278		0.244422	0.244427	-0.0163235	-0.0537795		0.263423	0.263423	0.0209155
2	0.0888491	0.0888478	-0.111347	-0.121166	-0.032318		0.0997615	0.0997665	-0.0919257	-0.105544	-0.00577748		0.107367	0.107369	-0.0855321	-0.0996033	0.00776543		0.108402	0.108404	-0.0839921	-0.0983063	0.0100979		0.10331	0.103317	-0.0805771	-0.0964155	0.00690186		0.109658	0.109659	-0.0809805	-0.0953743	0.0142851		0.074564	0.0745627	-0.0367845	-0.0466031		0.0854764	0.0854814	-0.00644437	-0.0200626		0.0930818	0.0930837	0.0075516
3	0.0835466	0.0835472	-0.104925	-0.114152	-0.0306043		0.0935868	0.0935899	-0.0860284	-0.0988673	-0.00527736		0.100891	0.100895	-0.0800602	-0.0933251	0.00757027		0.101882	0.101884	-0.078642	-0.0921391	0.0097446		0.096852	0.0968559	-0.0749867	-0.0899361	0.00691982		0.103092	0.103097	-0.0758114	-0.0893797	0.0137168		0.0698298	0.0698304	-0.0350942	-0.0443211		0.0798699	0.0798731	-0.00615536	-0.0189942		0.0871741	0.0871785	0.00711835
4	0.127246	0.1048	0.0988265	0.100363	0.205163		0.057072	0.034486	0.0781118	0.0801129	0.114599		0.0594314	0.0368756	0.0727258	0.0746642	0.11154		0.0585592	0.0359908	0.0701687	0.0720908	0.108082		0.0342501	0.0116189	0.0660074	0.0682799	0.0798987		0.0601423	0.0375956	0.0688917	0.0707854	0.108381		0.0188654	-0.00358121	0.0952453	0.096782		-0.051309	-0.0738949	0.00421685	0.00621797		-0.0489495	-0.0715054	0.00122049
5	1.55486	1.72252	-1.33655	-1.47491	0.247613		1.64792	1.81877	-1.18639	-1.36951	0.449267		1.7322	1.90533	-1.11327	-1.30292	0.602405		1.74233	1.91599	-1.09955	-1.29212	0.623861		1.67819	1.85008	-1.09864	-1.30792	0.542159		1.75759	1.93141	-1.06122	-1.25552	0.675886		0.87897	1.04664	-0.289911	-0.428273		0.972036	1.14289	-0.043497	-0.226619		1.05631	1.22944	0.116172
6	0.572653	0.616061	-0.438076	-0.465829	0.150232		0.568611	0.61641	-0.435543	-0.478947	0.137463		0.597069	0.645099	-0.416309	-0.461764	0.183336		0.60074	0.648807	-0.414639	-0.460987	0.187819		0.567297	0.616524	-0.434063	-0.486612	0.129912		0.605643	0.653743	-0.402617	-0.449531	0.204212		0.36844	0.411848	-0.026228	-0.0539802		0.364399	0.412198	-0.0233452	-0.0667488		0.392857	0.440887	0.0245777
7	0.0813692	0.0629116	-0.0647031	-0.0732228	-0.0103112		0.107392	0.0872056	-0.0405133	-0.0513868	0.0358189		0.112977	0.0926612	-0.0320268	-0.0430829	0.0495783		0.113724	0.0934092	-0.0294948	-0.0406388	0.0527704		0.115855	0.0951064	-0.0263783	-0.0386271	0.0564793		0.11466	0.094305	-0.0259854	-0.0371715	0.0571335		0.0242357	0.00577813	-0.058925	-0.0674447		0.0502585	0.0300722	-0.0104411	-0.0213146		0.0558433	0.0355277	0.00350089
8	0.849096	0.846619	-0.448694	-0.482156	0.364463		0.819483	0.818078	-0.390709	-0.444343	0.373736		0.865656	0.864133	-0.363088	-0.419314	0.44482		0.87087	0.869315	-0.361203	-0.418675	0.45064		0.809853	0.808797	-0.356827	-0.422247	0.38655		0.879567	0.87801	-0.343425	-0.401496	0.476514		0.372582	0.370105	-0.0785893	-0.112051		0.34297	0.341565	-0.0491447	-0.102778		0.389142	0.38762	0.0245312
9	0.558107	0.563194	-0.543249	-0.585567	-0.0223739		0.595262	0.60043	-0.473762	-0.535091	0.0653394		0.634563	0.639747	-0.441977	-0.50593	0.133817		0.63947	0.644657	-0.436673	-0.501833	0.142824		0.607345	0.61254	-0.433158	-0.505595	0.106945		0.646404	0.651594	-0.419349	-0.485171	0.166422		0.391685	0.396771	-0.146478	-0.188796		0.428839	0.434008	-0.0397546	-0.101083		0.46814	0.473325	0.0313479
10	1.63281	1.691	-0.780892	-0.833212	0.857784		1.80735	1.86545	-0.62331	-0.696943	1.1685		1.84193	1.9001	-0.586087	-0.661832	1.23827		1.8492	1.90738	-0.57616	-0.653323	1.25406		1.86412	1.92218	-0.531229	-0.617316	1.30486		1.85235	1.91054	-0.559589	-0.636838	1.27371		0.359104	0.417289	-0.363603	-0.415923		0.533646	0.591739	-0.0315709	-0.105204		0.568228	0.626395	0.0403085
11	0.365393	0.365391	-0.342159	-0.372151	-0.00676016		0.394333	0.394339	-0.27392	-0.315998	0.0783408		0.419346	0.419356	-0.255406	-0.298865	0.120491		0.422684	0.422687	-0.251272	-0.295538	0.127149		0.403745	0.403753	-0.234045	-0.283186	0.120567		0.426882	0.426894	-0.242227	-0.286668	0.140226		0.225167	0.225165	-0.116994	-0.146986		0.254107	0.254113	-0.0198068	-0.0618851		0.27912	0.279131	0.0237242
12	0.18718	0.187182	0.00667796	0.00878388	0.195966		0.166704	0.166704	0.0481294	0.0481024	0.214807		0.175822	0.175833	0.0425583	0.0426625	0.218496		0.17655	0.176554	0.0397414	0.03953	0.216084		0.160045	0.160044	0.0723509	0.0710776	0.231122		0.178569	0.178584	0.0385924	0.0387899	0.217374		-0.0301939	-0.0301914	-0.0235134	-0.0214075		-0.0506695	-0.0506695	-0.00254016	-0.00256714		-0.0415518	-0.0415405	0.00101782
13	1.09844	1.09844	-0.572355	-0.622412	0.476024		1.13415	1.13413	-0.433346	-0.504951	0.629182		1.1802	1.18021	-0.407003	-0.480869	0.699342		1.18615	1.18616	-0.402193	-0.477615	0.708543		1.14577	1.14574	-0.352118	-0.436314	0.709428		1.19408	1.19409	-0.38825	-0.463725	0.730369		0.368068	0.368067	-0.204288	-0.254345		0.403785	0.403764	-0.0295826	-0.101187		0.449832	0.449842	0.0428382
																																				ME	0.256391	0.274158	-0.106155	-0.138894		0.281372	0.299659	-0.0211069	-0.067385		0.308665	0.327139	0.0265249
																																				MAE	0.261036	0.279353	0.120808	0.153784		0.297061	0.318823	0.0217556	0.0683416		0.322589	0.344531	0.0265249
																																				RMSE	0.347832	0.389873	0.158035	0.201395		0.389548	0.433345	0.0265676	0.0902494		0.423969	0.467941	0.0394842
[truncated: 13 more columns]

[truncated: 16 more sheets: TA13-DLPNO, TA13-HFLD, TA13-DFT-HFD, TA13-MP2, CARB10-CAN, CARB10-DLPNO, CARB10-HFLD, CARB10-DFT-HFD, CARB10-MP2, TTF-TCNQ-DLPNO, TTF-TCNQ-HFLD, TTF-TCNQ-DFT-HFD, TTF-TCNQ-MP2, HFLD-def2, MAE-SUMMARY, PNO-SIZE]
